# Supplementary material for: 11β,17aα-Dihydr­oxy-17aβ-methyl-d-homoandrosta-1,4-diene-3,17-dione monohydrate
Source: Acta Crystallogr Sect E Struct Rep Online. 2009 Mar 31;65(Pt 4):o935. doi: 10.1107/S1600536809010770 (PMC2968801; doi:10.1107/S1600536809010770)
Supplement: Supplementary file 1 [file e-65-0o935-sup1.cif]

##############################################################################
###                                                                        ###
###        Electronic paper (Acta Crystallographica Section E)             ###
###                                                                        ###
##############################################################################
#                                                                            #
# This CIF contains the data in a paper accepted for publication in Acta     #
# Crystallographica Section E. It conforms to the requirements of Notes      #
# for Authors for Section E, and has been peer reviewed under the auspices   #
# of the IUCr Commission on Journals.                                        #
#                                                                            #
# Full details of the Crystallographic Information File format               #
# are given in the paper "The Crystallographic Information File (CIF):       #
# a New Standard Archive File for Crystallography" by S. R. Hall, F. H.      #
# Allen and I. D. Brown [Acta Cryst. (1991), A47, 655-685].                  #
#                                                                            #
# The current version of the core CIF dictionary is obtainable from          #
# ftp://ftp.iucr.org/pub/cif_core.dic. The current version number is 2.4.    #
#                                                                            #
# Software is freely available for graphical display of the structure(s) in  #
# this CIF.  For information consult the CIF home page http://www.iucr.org/  #
# cif/home.html                                                              #
#                                                                            #
# This file may be used for bona fide research purposes within the           #
# scientific community so long as proper attribution is given to the journal # 
# article from which it was obtained.                                        #
#                                                                            #
##############################################################################
                                             
data_global
_audit_creation_method     'form.cif (version 2.0)'
_journal_data_validation_number     ?
_journal_date_recd_electronic     2009-02-26
_journal_date_accepted     2009-03-24
_journal_name_full     'Acta Crystallographica, Section E'
_journal_year     2009
_journal_volume     65
_journal_issue      4
_journal_page_first     o935
_journal_page_last     o935
_journal_paper_category     QO
_journal_coeditor_code     GK2193
_publ_contact_author_name     'Peng Xia'
_publ_contact_author_address
;
Department of Medicinal Chemistry,
School of Pharmacy,
Fudan University,
138 Yixueyuan Road, Shanghai, 200032,
China.
;
_publ_contact_author_email     'pxia@fudan.edu.cn'
_publ_contact_author_fax     '+86 21 54237563'
_publ_contact_author_phone     '+86 21 54237563'
_publ_section_title
;
11\b,17a\a-Dihydroxy-17a\b-methyl-<i>D</i>-homoandrosta-1,4-diene-3,17-dione
monohydrate
;
loop_
    _publ_author_name
    _publ_author_address
    'Qiu, Ya'
;
Department of Medicinal Chemistry
School of Pharmacy
Fudan University
138 Yixueyuan Road
Shanghai 200032
People's Republic of China
;
    'Chen, Ying'
;
Department of Medicinal Chemistry
School of Pharmacy
Fudan University
138 Yixueyuan Road
Shanghai 200032
People's Republic of China
;
    'Xia, Peng'
;
Department of Medicinal Chemistry
School of Pharmacy
Fudan University
138 Yixueyuan Road
Shanghai 200032
People's Republic of China
;
data_I
_audit_creation_method     SHELXL-97
_chemical_name_systematic
;
11\b,17a\a-Dihydroxy-17a\b-methyl-D-homoandrosta-1,4-diene-3,17-dione
monohydrate
;
_chemical_name_common     ?
_chemical_formula_moiety     'C21 H28 O4, H2 O'
_chemical_formula_sum     'C21 H30 O5'
_chemical_formula_iupac     'C21 H28 O4, H2 O'
_chemical_formula_weight     362.45
_chemical_melting_point     ?
_symmetry_cell_setting     'monoclinic'
_symmetry_space_group_name_H-M     'P 21'
_symmetry_space_group_name_Hall     'P 2yb'
loop_
    _symmetry_equiv_pos_as_xyz
    'x, y, z'
    '-x, y+1/2, -z'
_cell_length_a     6.641(2)
_cell_length_b     18.642(6)
_cell_length_c     8.017(3)
_cell_angle_alpha     90.00
_cell_angle_beta     103.797(4)
_cell_angle_gamma     90.00
_cell_volume     963.9(6)
_cell_formula_units_Z     2
_cell_measurement_reflns_used     1024
_cell_measurement_theta_min     2.836
_cell_measurement_theta_max     27.054
_cell_measurement_temperature     293(2)
_exptl_crystal_description     'plate'
_exptl_crystal_colour     'colorless'
_exptl_crystal_size_max     0.25
_exptl_crystal_size_mid     0.20
_exptl_crystal_size_min     0.15
_exptl_crystal_density_diffrn     1.249
_exptl_crystal_density_meas     ?
_exptl_crystal_density_method     'not measured'
_exptl_crystal_F_000     392
_exptl_absorpt_coefficient_mu     0.088
_exptl_absorpt_correction_type     'multi-scan'
_exptl_absorpt_process_details     '(SADABS; Sheldrick, 2008a)'
_exptl_absorpt_correction_T_min     0.9784
_exptl_absorpt_correction_T_max     0.9870
_exptl_special_details
;
;
_diffrn_ambient_temperature     293(2)
_diffrn_radiation_type     MoK\a
_diffrn_radiation_wavelength     0.71073
_diffrn_radiation_source     'fine-focus sealed tube'
_diffrn_radiation_monochromator     graphite
_diffrn_measurement_device_type     'Bruker SMART APEX CCD area-detector'
_diffrn_measurement_method     '\f and \w'
_diffrn_detector_area_resol_mean     ?
_diffrn_reflns_number     4866
_diffrn_reflns_av_R_equivalents     0.0340
_diffrn_reflns_av_sigmaI/netI     0.0459
_diffrn_reflns_theta_min     2.84
_diffrn_reflns_theta_max     27.10
_diffrn_reflns_theta_full     27.10
_diffrn_measured_fraction_theta_max     0.992
_diffrn_measured_fraction_theta_full     0.992
_diffrn_reflns_limit_h_min     -8
_diffrn_reflns_limit_h_max     8
_diffrn_reflns_limit_k_min     -23
_diffrn_reflns_limit_k_max     23
_diffrn_reflns_limit_l_min     -10
_diffrn_reflns_limit_l_max     6
_diffrn_standards_number     ?
_diffrn_standards_interval_count     ?
_diffrn_standards_interval_time     ?
_diffrn_standards_decay_%     ?
_refine_special_details
;
Refinement of <i>F</i>^2^ against ALL reflections. The weighted <i>R</i>-factor
<i>wR</i> and goodness of fit <i>S</i> are based on <i>F</i>^2^, conventional
<i>R</i>-factors <i>R</i> are based on <i>F</i>, with <i>F</i> set to zero for
negative <i>F</i>^2^. The threshold expression of <i>F</i>^2^ >
\s(<i>F</i>^2^) is used only for calculating <i>R</i>-factors(gt) <i>etc</i>.
and is not relevant to the choice of reflections for refinement.
<i>R</i>-factors based on <i>F</i>^2^ are statistically about twice as large
as those based on <i>F</i>, and <i>R</i>- factors based on ALL data will be
even larger.
;
_reflns_number_total     2182
_reflns_number_gt     1778
_reflns_threshold_expression     I>2\s(I)
_refine_ls_structure_factor_coef     Fsqd
_refine_ls_matrix_type     full
_refine_ls_R_factor_all     0.0532
_refine_ls_R_factor_gt     0.0420
_refine_ls_wR_factor_gt     0.0993
_refine_ls_wR_factor_ref     0.1044
_refine_ls_goodness_of_fit_ref     0.973
_refine_ls_restrained_S_all     0.974
_refine_ls_number_reflns     2182
_refine_ls_number_parameters     254
_refine_ls_number_restraints     5
_refine_ls_hydrogen_treatment     mixed
_refine_ls_weighting_scheme     calc
_refine_ls_weighting_details
                 'calc w=1/[\s^2^(Fo^2^)+(0.0626P)^2^] where P=(Fo^2^+2Fc^2^)/3'
_atom_sites_solution_hydrogens     geom
_atom_sites_solution_primary     direct
_atom_sites_solution_secondary     difmap
_refine_ls_shift/su_max     0.000
_refine_ls_shift/su_mean     0.000
_refine_diff_density_max     0.236
_refine_diff_density_min     -0.146
_refine_ls_extinction_method     none
_refine_ls_extinction_coef     ?
loop_
    _atom_type_symbol
    _atom_type_description
    _atom_type_scat_dispersion_real
    _atom_type_scat_dispersion_imag
    _atom_type_scat_source
    'C' 'C' 0.0033 0.0000
                         'International Tables Vol C Tables 4.2.6.8 and 6.1.1.4'
    'H' 'H' 0.0000 0.0000
                         'International Tables Vol C Tables 4.2.6.8 and 6.1.1.4'
    'O' 'O' 0.0106 0.0000
                         'International Tables Vol C Tables 4.2.6.8 and 6.1.1.4'
_computing_data_collection     'SMART (Bruker, 2000)'
_computing_cell_refinement     'SAINT (Bruker, 2000)'
_computing_data_reduction     'SAINT (Bruker, 2000)'
_computing_structure_solution     'SHELXS97 (Sheldrick, 2008)'
_computing_structure_refinement     'SHELXL97 (Sheldrick, 2008)'
_computing_molecular_graphics     'SHELXTL (Sheldrick, 2008b)'
_computing_publication_material     'SHELXTL (Sheldrick, 2008b)'
loop_
    _atom_site_type_symbol
    _atom_site_label
    _atom_site_fract_x
    _atom_site_fract_y
    _atom_site_fract_z
    _atom_site_U_iso_or_equiv
    _atom_site_adp_type
    _atom_site_calc_flag
    _atom_site_refinement_flags
    _atom_site_occupancy
    _atom_site_disorder_assembly
    _atom_site_disorder_group
    O O1 0.1926(4) 0.41488(11) 0.9326(3) 0.0555(5) Uani d . 1 . .
    O O2 0.6229(3) 0.61548(11) 0.4180(3) 0.0509(5) Uani d D 1 . .
    H H2X 0.691(4) 0.6524(13) 0.440(4) 0.055(10) Uiso d D 1 . .
    O O3 0.1121(4) 0.77632(12) -0.2435(3) 0.0583(6) Uani d . 1 . .
    O O4 -0.0063(3) 0.78258(11) 0.1395(3) 0.0499(5) Uani d D 1 . .
    H H4X -0.050(4) 0.8214(11) 0.102(4) 0.039(8) Uiso d D 1 . .
    O O5 0.8509(4) 0.74238(15) 0.4291(4) 0.0686(7) Uani d D 1 . .
    H H5Y 0.936(5) 0.756(3) 0.523(4) 0.089(15) Uiso d D 1 . .
    H H5X 0.894(6) 0.750(2) 0.340(4) 0.086(14) Uiso d D 1 . .
    C C1 0.4634(4) 0.52002(13) 0.6909(4) 0.0427(6) Uani d . 1 . .
    H H1 0.5753 0.5514 0.7111 0.051 Uiso calc R 1 . .
    C C2 0.4114(4) 0.49166(14) 0.8260(4) 0.0433(6) Uani d . 1 . .
    H H2 0.4894 0.5028 0.9355 0.052 Uiso calc R 1 . .
    C C3 0.2351(4) 0.44350(13) 0.8073(4) 0.0409(6) Uani d . 1 . .
    C C4 0.1154(4) 0.43065(13) 0.6331(4) 0.0403(6) Uani d . 1 . .
    H H4 -0.0030 0.4023 0.6169 0.048 Uiso calc R 1 . .
    C C5 0.1682(4) 0.45781(13) 0.4951(3) 0.0371(6) Uani d . 1 . .
    C C6 0.0458(4) 0.44352(13) 0.3178(4) 0.0437(6) Uani d . 1 . .
    H H6A -0.0788 0.4173 0.3230 0.052 Uiso calc R 1 . .
    H H6B 0.1265 0.4136 0.2591 0.052 Uiso calc R 1 . .
    C C7 -0.0148(4) 0.51213(14) 0.2155(4) 0.0418(6) Uani d . 1 . .
    H H7A -0.1214 0.5364 0.2585 0.050 Uiso calc R 1 . .
    H H7B -0.0738 0.4997 0.0964 0.050 Uiso calc R 1 . .
    C C8 0.1668(4) 0.56397(12) 0.2240(3) 0.0328(5) Uani d . 1 . .
    H H8 0.2664 0.5417 0.1673 0.039 Uiso calc R 1 . .
    C C9 0.2742(4) 0.57722(12) 0.4142(3) 0.0332(5) Uani d . 1 . .
    H H9 0.1632 0.5932 0.4671 0.040 Uiso calc R 1 . .
    C C10 0.3559(4) 0.50534(13) 0.5089(3) 0.0366(6) Uani d . 1 . .
    C C11 0.4311(4) 0.63875(13) 0.4440(4) 0.0404(6) Uani d . 1 . .
    H H11 0.4551 0.6519 0.5655 0.048 Uiso calc R 1 . .
    C C12 0.3482(4) 0.70560(12) 0.3407(3) 0.0392(6) Uani d . 1 . .
    H H12A 0.4596 0.7404 0.3542 0.047 Uiso calc R 1 . .
    H H12B 0.2406 0.7265 0.3886 0.047 Uiso calc R 1 . .
    C C13 0.2592(4) 0.69250(12) 0.1481(3) 0.0337(5) Uani d . 1 . .
    C C14 0.0878(4) 0.63452(12) 0.1298(3) 0.0342(5) Uani d . 1 . .
    H H14 -0.0177 0.6538 0.1847 0.041 Uiso calc R 1 . .
    C C15 -0.0196(5) 0.62098(16) -0.0586(4) 0.0485(7) Uani d . 1 . .
    H H15A 0.0780 0.5987 -0.1153 0.058 Uiso calc R 1 . .
    H H15B -0.1337 0.5879 -0.0644 0.058 Uiso calc R 1 . .
    C C16 -0.1023(5) 0.68968(17) -0.1538(4) 0.0535(7) Uani d . 1 . .
    H H16A -0.1490 0.6796 -0.2756 0.064 Uiso calc R 1 . .
    H H16B -0.2203 0.7067 -0.1135 0.064 Uiso calc R 1 . .
    C C17 0.0599(4) 0.74649(14) -0.1266(4) 0.0415(6) Uani d . 1 . .
    C C17A 0.1594(4) 0.76373(13) 0.0615(3) 0.0396(6) Uani d . 1 . .
    C C18 0.4297(4) 0.67001(16) 0.0598(4) 0.0453(6) Uani d . 1 . .
    H H18A 0.4766 0.6226 0.0963 0.068 Uiso calc R 1 . .
    H H18B 0.5437 0.7030 0.0901 0.068 Uiso calc R 1 . .
    H H18C 0.3758 0.6704 -0.0625 0.068 Uiso calc R 1 . .
    C C19 0.5131(4) 0.46446(16) 0.4290(4) 0.0526(7) Uani d . 1 . .
    H H19A 0.5383 0.4178 0.4805 0.079 Uiso calc R 1 . .
    H H19B 0.6408 0.4908 0.4493 0.079 Uiso calc R 1 . .
    H H19C 0.4575 0.4594 0.3075 0.079 Uiso calc R 1 . .
    C C20 0.3116(5) 0.82621(15) 0.0757(4) 0.0559(8) Uani d . 1 . .
    H H20A 0.3711 0.8364 0.1946 0.084 Uiso calc R 1 . .
    H H20B 0.2395 0.8678 0.0213 0.084 Uiso calc R 1 . .
    H H20C 0.4196 0.8136 0.0201 0.084 Uiso calc R 1 . .
loop_
    _atom_site_aniso_label
    _atom_site_aniso_U_11
    _atom_site_aniso_U_22
    _atom_site_aniso_U_33
    _atom_site_aniso_U_12
    _atom_site_aniso_U_13
    _atom_site_aniso_U_23
    O1 0.0786(14) 0.0499(11) 0.0436(12) -0.0146(10) 0.0255(10) 0.0001(9)
    O2 0.0356(9) 0.0403(11) 0.0753(15) -0.0050(8) 0.0104(10) 0.0063(10)
    O3 0.0817(14) 0.0535(12) 0.0414(12) -0.0120(11) 0.0181(10) 0.0069(10)
    O4 0.0664(12) 0.0407(10) 0.0477(12) 0.0179(9) 0.0239(10) 0.0110(9)
    O5 0.0723(15) 0.0808(17) 0.0542(15) -0.0300(13) 0.0177(13) 0.0031(13)
    C1 0.0380(13) 0.0372(13) 0.0484(16) -0.0063(11) 0.0014(12) 0.0077(12)
    C2 0.0526(15) 0.0356(13) 0.0384(15) -0.0026(11) 0.0040(12) 0.0039(11)
    C3 0.0528(14) 0.0294(12) 0.0445(16) 0.0016(11) 0.0195(12) 0.0001(11)
    C4 0.0419(13) 0.0328(12) 0.0482(16) -0.0065(10) 0.0147(12) 0.0030(11)
    C5 0.0410(12) 0.0267(11) 0.0430(15) -0.0010(10) 0.0091(11) -0.0008(10)
    C6 0.0512(14) 0.0335(13) 0.0460(15) -0.0118(11) 0.0111(13) -0.0026(12)
    C7 0.0439(14) 0.0387(13) 0.0404(15) -0.0111(11) 0.0053(12) -0.0011(12)
    C8 0.0346(12) 0.0295(11) 0.0329(13) -0.0045(9) 0.0055(10) -0.0011(9)
    C9 0.0339(11) 0.0309(11) 0.0345(13) -0.0027(9) 0.0079(10) 0.0011(9)
    C10 0.0339(12) 0.0348(13) 0.0414(14) -0.0007(10) 0.0098(10) 0.0072(11)
    C11 0.0410(13) 0.0378(13) 0.0385(15) -0.0083(10) 0.0017(11) 0.0030(11)
    C12 0.0460(13) 0.0309(12) 0.0385(14) -0.0086(10) 0.0056(11) -0.0009(10)
    C13 0.0377(12) 0.0283(11) 0.0344(13) -0.0044(9) 0.0073(10) -0.0003(9)
    C14 0.0350(12) 0.0332(12) 0.0337(14) -0.0032(9) 0.0069(10) -0.0012(10)
    C15 0.0567(16) 0.0434(14) 0.0386(15) -0.0154(13) -0.0024(13) 0.0006(12)
    C16 0.0551(15) 0.0609(18) 0.0382(16) -0.0120(14) -0.0014(13) 0.0072(13)
    C17 0.0504(14) 0.0373(13) 0.0357(15) 0.0037(11) 0.0082(12) 0.0060(11)
    C17A 0.0497(14) 0.0338(13) 0.0365(14) 0.0013(11) 0.0129(12) 0.0019(10)
    C18 0.0452(13) 0.0444(14) 0.0498(17) -0.0029(12) 0.0180(12) -0.0005(12)
    C19 0.0520(16) 0.0423(15) 0.068(2) 0.0121(13) 0.0239(15) 0.0125(14)
    C20 0.075(2) 0.0386(15) 0.0492(18) -0.0124(14) 0.0058(15) 0.0027(13)
_geom_special_details
;
All e.s.d.'s (except the e.s.d. in the dihedral angle between two l.s. planes)
are estimated using the full covariance matrix. The cell e.s.d.'s are taken
into account individually in the estimation of e.s.d.'s in distances, angles
and torsion angles; correlations between e.s.d.'s in cell parameters are only
used when they are defined by crystal symmetry. An approximate (isotropic)
treatment of cell e.s.d.'s is used for estimating e.s.d.'s involving l.s.
planes.
;
loop_
    _geom_bond_atom_site_label_1
    _geom_bond_atom_site_label_2
    _geom_bond_site_symmetry_2
    _geom_bond_distance
    _geom_bond_publ_flag
    O1 C3 . 1.228(3) ?
    O2 C11 . 1.407(3) ?
    O2 H2X . 0.821(19) ?
    O3 C17 . 1.209(4) ?
    O4 C17A . 1.433(3) ?
    O4 H4X . 0.810(18) ?
    O5 H5Y . 0.86(2) ?
    O5 H5X . 0.85(2) ?
    C1 C2 . 1.323(4) ?
    C1 C10 . 1.489(4) ?
    C1 H1 . 0.9300 ?
    C2 C3 . 1.454(4) ?
    C2 H2 . 0.9300 ?
    C3 C4 . 1.452(4) ?
    C4 C5 . 1.337(4) ?
    C4 H4 . 0.9300 ?
    C5 C6 . 1.483(4) ?
    C5 C10 . 1.512(3) ?
    C6 C7 . 1.521(4) ?
    C6 H6A . 0.9700 ?
    C6 H6B . 0.9700 ?
    C7 C8 . 1.535(3) ?
    C7 H7A . 0.9700 ?
    C7 H7B . 0.9700 ?
    C8 C9 . 1.541(3) ?
    C8 C14 . 1.545(3) ?
    C8 H8 . 0.9800 ?
    C9 C11 . 1.530(3) ?
    C9 C10 . 1.571(3) ?
    C9 H9 . 0.9800 ?
    C10 C19 . 1.549(4) ?
    C11 C12 . 1.525(3) ?
    C11 H11 . 0.9800 ?
    C12 C13 . 1.535(4) ?
    C12 H12A . 0.9700 ?
    C12 H12B . 0.9700 ?
    C13 C18 . 1.531(4) ?
    C13 C14 . 1.551(3) ?
    C13 C17A . 1.570(3) ?
    C14 C15 . 1.530(4) ?
    C14 H14 . 0.9800 ?
    C15 C16 . 1.524(4) ?
    C15 H15A . 0.9700 ?
    C15 H15B . 0.9700 ?
    C16 C17 . 1.489(4) ?
    C16 H16A . 0.9700 ?
    C16 H16B . 0.9700 ?
    C17 C17A . 1.529(4) ?
    C17A C20 . 1.528(4) ?
    C18 H18A . 0.9599 ?
    C18 H18B . 0.9599 ?
    C18 H18C . 0.9599 ?
    C19 H19A . 0.9599 ?
    C19 H19B . 0.9599 ?
    C19 H19C . 0.9599 ?
    C20 H20A . 0.9599 ?
    C20 H20B . 0.9599 ?
    C20 H20C . 0.9599 ?
loop_
    _geom_angle_atom_site_label_1
    _geom_angle_atom_site_label_2
    _geom_angle_atom_site_label_3
    _geom_angle_site_symmetry_1
    _geom_angle_site_symmetry_3
    _geom_angle
    _geom_angle_publ_flag
    C11 O2 H2X . . 101(2) ?
    C17A O4 H4X . . 108(2) ?
    H5Y O5 H5X . . 114(4) ?
    C2 C1 C10 . . 124.8(2) ?
    C2 C1 H1 . . 117.6 ?
    C10 C1 H1 . . 117.6 ?
    C1 C2 C3 . . 121.5(3) ?
    C1 C2 H2 . . 119.2 ?
    C3 C2 H2 . . 119.2 ?
    O1 C3 C4 . . 122.3(2) ?
    O1 C3 C2 . . 121.3(3) ?
    C4 C3 C2 . . 116.3(2) ?
    C5 C4 C3 . . 122.8(2) ?
    C5 C4 H4 . . 118.6 ?
    C3 C4 H4 . . 118.6 ?
    C4 C5 C6 . . 122.2(2) ?
    C4 C5 C10 . . 122.4(2) ?
    C6 C5 C10 . . 115.4(2) ?
    C5 C6 C7 . . 112.3(2) ?
    C5 C6 H6A . . 109.1 ?
    C7 C6 H6A . . 109.1 ?
    C5 C6 H6B . . 109.1 ?
    C7 C6 H6B . . 109.1 ?
    H6A C6 H6B . . 107.9 ?
    C6 C7 C8 . . 113.7(2) ?
    C6 C7 H7A . . 108.8 ?
    C8 C7 H7A . . 108.8 ?
    C6 C7 H7B . . 108.8 ?
    C8 C7 H7B . . 108.8 ?
    H7A C7 H7B . . 107.7 ?
    C7 C8 C9 . . 108.5(2) ?
    C7 C8 C14 . . 110.02(19) ?
    C9 C8 C14 . . 111.72(19) ?
    C7 C8 H8 . . 108.8 ?
    C9 C8 H8 . . 108.8 ?
    C14 C8 H8 . . 108.8 ?
    C11 C9 C8 . . 114.3(2) ?
    C11 C9 C10 . . 114.83(19) ?
    C8 C9 C10 . . 111.49(19) ?
    C11 C9 H9 . . 105.0 ?
    C8 C9 H9 . . 105.0 ?
    C10 C9 H9 . . 105.0 ?
    C1 C10 C5 . . 111.9(2) ?
    C1 C10 C19 . . 106.4(2) ?
    C5 C10 C19 . . 107.8(2) ?
    C1 C10 C9 . . 110.3(2) ?
    C5 C10 C9 . . 106.31(19) ?
    C19 C10 C9 . . 114.1(2) ?
    O2 C11 C12 . . 113.2(2) ?
    O2 C11 C9 . . 110.6(2) ?
    C12 C11 C9 . . 112.6(2) ?
    O2 C11 H11 . . 106.7 ?
    C12 C11 H11 . . 106.7 ?
    C9 C11 H11 . . 106.7 ?
    C11 C12 C13 . . 114.8(2) ?
    C11 C12 H12A . . 108.6 ?
    C13 C12 H12A . . 108.6 ?
    C11 C12 H12B . . 108.6 ?
    C13 C12 H12B . . 108.6 ?
    H12A C12 H12B . . 107.6 ?
    C18 C13 C12 . . 111.0(2) ?
    C18 C13 C14 . . 111.9(2) ?
    C12 C13 C14 . . 107.69(19) ?
    C18 C13 C17A . . 107.9(2) ?
    C12 C13 C17A . . 109.33(19) ?
    C14 C13 C17A . . 108.94(19) ?
    C15 C14 C8 . . 111.5(2) ?
    C15 C14 C13 . . 111.5(2) ?
    C8 C14 C13 . . 113.00(19) ?
    C15 C14 H14 . . 106.8 ?
    C8 C14 H14 . . 106.8 ?
    C13 C14 H14 . . 106.8 ?
    C16 C15 C14 . . 112.5(2) ?
    C16 C15 H15A . . 109.1 ?
    C14 C15 H15A . . 109.1 ?
    C16 C15 H15B . . 109.1 ?
    C14 C15 H15B . . 109.1 ?
    H15A C15 H15B . . 107.8 ?
    C17 C16 C15 . . 111.3(2) ?
    C17 C16 H16A . . 109.4 ?
    C15 C16 H16A . . 109.4 ?
    C17 C16 H16B . . 109.4 ?
    C15 C16 H16B . . 109.4 ?
    H16A C16 H16B . . 108.0 ?
    O3 C17 C16 . . 123.0(3) ?
    O3 C17 C17A . . 122.1(3) ?
    C16 C17 C17A . . 114.9(2) ?
    O4 C17A C20 . . 110.1(2) ?
    O4 C17A C17 . . 106.6(2) ?
    C20 C17A C17 . . 110.9(2) ?
    O4 C17A C13 . . 107.5(2) ?
    C20 C17A C13 . . 114.2(2) ?
    C17 C17A C13 . . 107.2(2) ?
    C13 C18 H18A . . 109.5 ?
    C13 C18 H18B . . 109.5 ?
    H18A C18 H18B . . 109.5 ?
    C13 C18 H18C . . 109.5 ?
    H18A C18 H18C . . 109.5 ?
    H18B C18 H18C . . 109.5 ?
    C10 C19 H19A . . 109.5 ?
    C10 C19 H19B . . 109.5 ?
    H19A C19 H19B . . 109.5 ?
    C10 C19 H19C . . 109.5 ?
    H19A C19 H19C . . 109.5 ?
    H19B C19 H19C . . 109.5 ?
    C17A C20 H20A . . 109.5 ?
    C17A C20 H20B . . 109.5 ?
    H20A C20 H20B . . 109.5 ?
    C17A C20 H20C . . 109.5 ?
    H20A C20 H20C . . 109.5 ?
    H20B C20 H20C . . 109.5 ?
loop_
    _geom_torsion_atom_site_label_1
    _geom_torsion_atom_site_label_2
    _geom_torsion_atom_site_label_3
    _geom_torsion_atom_site_label_4
    _geom_torsion_site_symmetry_1
    _geom_torsion_site_symmetry_2
    _geom_torsion_site_symmetry_3
    _geom_torsion_site_symmetry_4
    _geom_torsion
    _geom_torsion_publ_flag
    C10 C1 C2 C3 . . . . -1.7(4) ?
    C1 C2 C3 O1 . . . . 176.9(3) ?
    C1 C2 C3 C4 . . . . -2.3(4) ?
    O1 C3 C4 C5 . . . . -175.5(3) ?
    C2 C3 C4 C5 . . . . 3.7(4) ?
    C3 C4 C5 C6 . . . . 179.3(2) ?
    C3 C4 C5 C10 . . . . -1.0(4) ?
    C4 C5 C6 C7 . . . . 127.3(3) ?
    C10 C5 C6 C7 . . . . -52.5(3) ?
    C5 C6 C7 C8 . . . . 49.2(3) ?
    C6 C7 C8 C9 . . . . -52.6(3) ?
    C6 C7 C8 C14 . . . . -175.2(2) ?
    C7 C8 C9 C11 . . . . -168.7(2) ?
    C14 C8 C9 C11 . . . . -47.2(3) ?
    C7 C8 C9 C10 . . . . 59.0(2) ?
    C14 C8 C9 C10 . . . . -179.54(19) ?
    C2 C1 C10 C5 . . . . 4.1(4) ?
    C2 C1 C10 C19 . . . . -113.5(3) ?
    C2 C1 C10 C9 . . . . 122.3(3) ?
    C4 C5 C10 C1 . . . . -2.7(3) ?
    C6 C5 C10 C1 . . . . 177.0(2) ?
    C4 C5 C10 C19 . . . . 114.0(3) ?
    C6 C5 C10 C19 . . . . -66.2(3) ?
    C4 C5 C10 C9 . . . . -123.2(3) ?
    C6 C5 C10 C9 . . . . 56.6(3) ?
    C11 C9 C10 C1 . . . . 46.5(3) ?
    C8 C9 C10 C1 . . . . 178.55(19) ?
    C11 C9 C10 C5 . . . . 168.0(2) ?
    C8 C9 C10 C5 . . . . -59.9(3) ?
    C11 C9 C10 C19 . . . . -73.2(3) ?
    C8 C9 C10 C19 . . . . 58.8(3) ?
    C8 C9 C11 O2 . . . . -81.9(3) ?
    C10 C9 C11 O2 . . . . 48.8(3) ?
    C8 C9 C11 C12 . . . . 45.8(3) ?
    C10 C9 C11 C12 . . . . 176.5(2) ?
    O2 C11 C12 C13 . . . . 74.9(3) ?
    C9 C11 C12 C13 . . . . -51.5(3) ?
    C11 C12 C13 C18 . . . . -66.8(3) ?
    C11 C12 C13 C14 . . . . 56.0(3) ?
    C11 C12 C13 C17A . . . . 174.3(2) ?
    C7 C8 C14 C15 . . . . -59.1(3) ?
    C9 C8 C14 C15 . . . . -179.7(2) ?
    C7 C8 C14 C13 . . . . 174.4(2) ?
    C9 C8 C14 C13 . . . . 53.8(3) ?
    C18 C13 C14 C15 . . . . -61.1(3) ?
    C12 C13 C14 C15 . . . . 176.6(2) ?
    C17A C13 C14 C15 . . . . 58.1(3) ?
    C18 C13 C14 C8 . . . . 65.4(3) ?
    C12 C13 C14 C8 . . . . -56.9(3) ?
    C17A C13 C14 C8 . . . . -175.36(19) ?
    C8 C14 C15 C16 . . . . 179.1(2) ?
    C13 C14 C15 C16 . . . . -53.6(3) ?
    C14 C15 C16 C17 . . . . 50.2(4) ?
    C15 C16 C17 O3 . . . . 124.4(3) ?
    C15 C16 C17 C17A . . . . -54.6(4) ?
    O3 C17 C17A O4 . . . . 125.0(3) ?
    C16 C17 C17A O4 . . . . -56.0(3) ?
    O3 C17 C17A C20 . . . . 5.2(4) ?
    C16 C17 C17A C20 . . . . -175.8(3) ?
    O3 C17 C17A C13 . . . . -120.1(3) ?
    C16 C17 C17A C13 . . . . 58.9(3) ?
    C18 C13 C17A O4 . . . . 177.4(2) ?
    C12 C13 C17A O4 . . . . -61.7(2) ?
    C14 C13 C17A O4 . . . . 55.7(3) ?
    C18 C13 C17A C20 . . . . -60.2(3) ?
    C12 C13 C17A C20 . . . . 60.7(3) ?
    C14 C13 C17A C20 . . . . 178.2(2) ?
    C18 C13 C17A C17 . . . . 63.1(3) ?
    C12 C13 C17A C17 . . . . -176.0(2) ?
    C14 C13 C17A C17 . . . . -58.6(3) ?
loop_
    _geom_hbond_atom_site_label_D
    _geom_hbond_atom_site_label_H
    _geom_hbond_atom_site_label_A
    _geom_hbond_site_symmetry_A
    _geom_hbond_distance_DH
    _geom_hbond_distance_HA
    _geom_hbond_distance_DA
    _geom_hbond_angle_DHA
    _geom_hbond_publ_flag
    O2 H2X O5 . 0.821(19) 2.00(2) 2.799(3) 166(3) yes
    C1 H1 O2 . 0.93 2.72 3.191(3) 112 no
    C12 H12A O5 . 0.97 2.52 3.315(4) 139 no
    C18 H18A O2 . 0.96 2.53 3.028(4) 112 no
    C19 H19B O2 . 0.96 2.34 2.915(4) 118 no
    O4 H4X O1 2_556 0.810(18) 1.97(2) 2.758(3) 164(3) y
    O5 H5Y O3 1_656 0.86(2) 1.99(2) 2.851(4) 171(4) y
    O5 H5X O4 1_655 0.85(2) 1.97(2) 2.811(3) 172(4) y
    C16 H16A O5 1_454 0.97 2.64 3.427(4) 138 n
    C6 H6A O3 2_545 0.97 2.70 3.297(3) 120 n
