# Supplementary material for: 11β,17aα-Dihydr­oxy-17aβ-methyl-d-homoandrosta-1,4-diene-3,17-dione monohydrate
Source: Acta Crystallogr Sect E Struct Rep Online. 2009 Mar 31;65(Pt 4):o935. doi: 10.1107/S1600536809010770 (PMC2968801; doi:10.1107/S1600536809010770)
Supplement: Supplementary file 2 [file e-65-0o935-Isup2.hkl]

# 
# h,k,l, Fc-squared, Fo-squared, sigma(Fo-squared) and status flag 
# 
data_I
_shelx_title '        f70906c in P2(1)' 
_shelx_refln_list_code          4 
_shelx_F_calc_maximum       69.49 
_exptl_crystal_F_000       392.00 
_reflns_d_resolution_high  0.7801 
 
loop_ 
 _symmetry_equiv_pos_as_xyz 
 'x, y, z' 
 '-x, y+1/2, -z' 
 
_cell_length_a     6.6412 
_cell_length_b    18.6420 
_cell_length_c     8.0166 
_cell_angle_alpha  90.000 
_cell_angle_beta  103.797 
_cell_angle_gamma  90.000 
 
_shelx_F_squared_multiplier     1.000 
 
loop_ 
 _refln_index_h 
 _refln_index_k 
 _refln_index_l 
 _refln_F_squared_calc 
 _refln_F_squared_meas 
 _refln_F_squared_sigma 
 _refln_observed_status 
   2   0   0      809.35      758.81     17.91 o 
   3   0   0       61.19       61.41      1.94 o 
   4   0   0       79.07       78.02      2.51 o 
   5   0   0       19.18       22.02      1.37 o 
   6   0   0        3.06        3.64      1.40 o 
   7   0   0        8.66        9.16      1.94 o 
   8   0   0        3.73        4.33      3.52 o 
   1   1   0     4829.33     4845.80     96.57 o 
   2   1   0      627.37      542.61     20.36 o 
   3   1   0       11.69       12.74      0.69 o 
   4   1   0      196.14      197.26      5.01 o 
   5   1   0       52.77       51.28      1.46 o 
   6   1   0       36.34       35.12      1.96 o 
   7   1   0        1.15        0.62      1.31 o 
   8   1   0        0.01        0.19      2.30 o 
   1   2   0     2354.06     2382.52     45.80 o 
   2   2   0      186.91      162.19      4.98 o 
   3   2   0      185.70      195.99      3.89 o 
   4   2   0      139.69      135.11      5.18 o 
   5   2   0       27.83       25.71      1.39 o 
   6   2   0       43.45       40.98      1.91 o 
   7   2   0        5.62        5.77      1.52 o 
   8   2   0        1.01        0.18      2.37 o 
   1   3   0     2289.92     2566.85     47.99 o 
   2   3   0      136.63      164.20      3.64 o 
   3   3   0       88.17       92.70      2.21 o 
   4   3   0        9.28        7.45      1.88 o 
   5   3   0       92.11       82.17      4.28 o 
   6   3   0       70.36       61.75      2.53 o 
   7   3   0        1.55        0.93      1.34 o 
   8   3   0        0.01        0.35      2.43 o 
   0   4   0     4150.58     4332.34    183.90 o 
   1   4   0      402.33      365.35      7.81 o 
   2   4   0      157.73      149.28      2.91 o 
   3   4   0      384.80      388.82      7.69 o 
   4   4   0        6.36        5.97      0.71 o 
   5   4   0        2.29        2.80      0.78 o 
   6   4   0      102.42      101.46      3.18 o 
   7   4   0        9.67        9.28      1.70 o 
   8   4   0        0.85        2.36      2.35 o 
   1   5   0      514.52      559.56     14.07 o 
   2   5   0     3044.16     3390.02     63.39 o 
   3   5   0       31.40       37.46      4.20 o 
   4   5   0       36.27       36.03      1.37 o 
   5   5   0       13.78       13.34      1.03 o 
   6   5   0       46.66       43.42      5.62 o 
   7   5   0        2.47        2.00      1.53 o 
   8   5   0        0.49       -1.50      2.51 o 
   0   6   0     2652.60     2872.09    122.29 o 
   1   6   0     3736.48     3943.08     80.57 o 
   2   6   0     1221.89     1394.60     26.31 o 
   3   6   0      448.89      503.77      9.88 o 
   4   6   0       17.15       17.32      1.23 o 
   5   6   0       23.24       23.22      1.68 o 
   6   6   0       11.07       11.59      1.28 o 
   7   6   0        0.27       -0.21      1.90 o 
   8   6   0        0.26        0.96      3.28 o 
   1   7   0      484.19      500.98     11.57 o 
   2   7   0     1086.27     1319.82     43.75 o 
   3   7   0      535.82      594.01     12.70 o 
   4   7   0       73.60       76.23      2.19 o 
   5   7   0        7.64        7.61      1.01 o 
   6   7   0       23.92       24.29      1.62 o 
   7   7   0        3.55        4.76      2.09 o 
   0   8   0      171.37      170.35      8.39 o 
   1   8   0      417.48      494.84     12.02 o 
   2   8   0     1071.49     1227.53     25.55 o 
   3   8   0       77.42       88.25      4.28 o 
   4   8   0       53.78       53.84      1.96 o 
   5   8   0       54.98       56.69      2.25 o 
   6   8   0        5.90        7.52      1.66 o 
   7   8   0        5.81        4.79      1.92 o 
   1   9   0      366.91      382.00      8.35 o 
   2   9   0      636.58      706.98     15.00 o 
   3   9   0      214.97      215.33      8.13 o 
   4   9   0       48.79       48.38      3.50 o 
   5   9   0       10.05       11.36      1.66 o 
   6   9   0       10.41        8.04      1.68 o 
   7   9   0        0.41        0.63      2.39 o 
   0  10   0       97.52       93.08      5.37 o 
   1  10   0      140.64      156.60      7.05 o 
   2  10   0       19.11       21.20      4.23 o 
   3  10   0      422.51      440.81      9.79 o 
   4  10   0       11.39       10.22      1.27 o 
   5  10   0        8.43       10.65      1.64 o 
   6  10   0        1.13        1.56      1.64 o 
   7  10   0       17.59       21.47      2.66 o 
   1  11   0       48.88       48.59      1.72 o 
   2  11   0       55.55       63.23      3.10 o 
   3  11   0       14.80       17.09      2.74 o 
   4  11   0       25.77       27.86      2.07 o 
   5  11   0       11.73       13.49      1.82 o 
   6  11   0        7.75        5.94      1.65 o 
   7  11   0        5.28        5.06      2.19 o 
   0  12   0      406.02      429.08     19.84 o 
   1  12   0      163.04      174.26      4.32 o 
   2  12   0       91.73       85.56      2.56 o 
   3  12   0       27.63       26.86      2.21 o 
   4  12   0       13.74       13.37      1.69 o 
   5  12   0        1.04       -0.85      1.44 o 
   6  12   0        1.27        1.72      1.75 o 
   7  12   0        6.75        7.91      2.40 o 
   1  13   0       31.89       30.03      1.47 o 
   2  13   0      103.63       97.16      3.28 o 
   3  13   0       62.35       57.90      3.08 o 
   4  13   0        6.93        3.85      2.27 o 
   5  13   0       28.62       24.64      2.15 o 
   6  13   0        4.76        4.49      1.98 o 
   0  14   0      141.82      139.00      4.92 o 
   1  14   0       45.05       45.15      1.80 o 
   2  14   0       26.48       23.82      1.99 o 
   3  14   0       21.16       21.86      1.96 o 
   4  14   0       44.90       40.49      2.60 o 
   5  14   0        1.19        0.18      1.12 o 
   6  14   0        2.07        2.95      2.04 o 
   1  15   0      306.97      298.50      7.93 o 
   2  15   0        6.38        4.77      1.43 o 
   3  15   0       23.86       25.25      2.19 o 
   4  15   0        3.19        7.25      1.61 o 
   5  15   0       12.06       11.25      1.87 o 
   6  15   0        4.55        6.10      2.26 o 
   0  16   0      355.88      343.58      9.06 o 
   1  16   0       19.17       18.38      1.25 o 
   2  16   0       16.52       14.83      1.82 o 
   3  16   0        8.67       10.90      2.07 o 
   4  16   0       32.73       36.43      2.63 o 
   5  16   0       10.62       12.02      2.02 o 
   6  16   0       10.34       12.51      2.41 o 
   1  17   0       43.17       38.49      1.88 o 
   2  17   0       10.59       11.61      1.73 o 
   3  17   0        9.73       10.30      1.59 o 
   4  17   0        0.69        0.48      1.39 o 
   5  17   0       20.45       22.94      2.50 o 
   0  18   0       81.13       76.03      3.51 o 
   1  18   0       13.94       14.93      1.37 o 
   2  18   0       32.19       28.97      4.30 o 
   3  18   0       42.91       44.52      2.91 o 
   4  18   0       31.09       35.06      2.62 o 
   5  18   0       24.57       26.08      4.04 o 
   1  19   0        5.73        5.58      1.57 o 
   2  19   0        8.13        8.92      1.79 o 
   3  19   0       20.00       18.65      2.42 o 
   4  19   0       22.78       24.86      2.32 o 
   5  19   0       35.71       56.10      5.48 o 
   0  20   0        6.28        6.08      2.00 o 
   1  20   0       16.66       15.38      2.01 o 
   2  20   0        8.18        9.30      1.75 o 
   3  20   0       10.23       11.00      1.82 o 
   4  20   0        2.66        4.14      1.69 o 
   1  21   0        5.93        4.93      1.62 o 
   2  21   0       14.35       12.77      1.99 o 
   3  21   0        1.74        3.13      1.74 o 
   1  22   0        2.88        3.85      1.98 o 
   2  22   0        1.54        3.15      1.80 o 
   3  22   0        1.89        1.98      3.07 o 
   1  23   0        0.69        0.82      1.88 o 
   2  23   0        1.17        0.87      1.92 o 
  -8   0   1        0.65       -0.23      2.88 o 
  -7   0   1        9.78       10.61      2.86 o 
  -6   0   1       34.43       35.82      2.40 o 
  -5   0   1        7.62       10.49      2.02 o 
  -4   0   1      445.68      466.17     22.88 o 
  -3   0   1       74.54       87.44      2.97 o 
  -2   0   1        6.60        6.94      0.61 o 
  -1   0   1     3315.92     3598.38    111.69 o 
   1   0   1     1907.80     2063.06     55.99 o 
   2   0   1      151.32      131.75      3.51 o 
   3   0   1      328.76      304.57      7.65 o 
   4   0   1       56.89       55.20      2.08 o 
   5   0   1       18.67       18.44      1.82 o 
   6   0   1        5.79        5.41      1.68 o 
   7   0   1        1.09        0.39      1.83 o 
   8   0   1       11.23       10.21      4.24 o 
  -8   1   1        0.69        1.95      2.06 o 
  -7   1   1       18.46       18.95      2.42 o 
  -6   1   1       10.90       12.36      1.39 o 
  -5   1   1      149.15      137.26      4.55 o 
  -4   1   1       74.27       74.75      2.06 o 
  -3   1   1      108.69       96.04      2.04 o 
  -2   1   1      919.76      884.41     17.68 o 
  -1   1   1     2884.30     2921.64     64.41 o 
   0   1   1     2046.55     2074.63     42.49 o 
   1   1   1      210.08      189.90      4.12 o 
   2   1   1       21.82       23.92      1.15 o 
   3   1   1      284.93      284.25      7.21 o 
   4   1   1       50.13       49.04      1.58 o 
   5   1   1        3.43        3.84      0.80 o 
   6   1   1       25.00       27.16      1.70 o 
   7   1   1        5.40        5.67      1.41 o 
   8   1   1        4.92        5.38      2.91 o 
  -8   2   1        4.20        4.66      2.23 o 
  -7   2   1        9.90        9.59      1.55 o 
  -6   2   1       20.59       16.22      2.14 o 
  -5   2   1       13.38       16.05      1.96 o 
  -4   2   1       14.97       16.86      0.76 o 
  -3   2   1       89.49      101.57      2.22 o 
  -2   2   1     2735.65     3014.62     89.11 o 
  -1   2   1     4766.05     5089.56    130.77 o 
   0   2   1     3081.86     3358.21     68.87 o 
   1   2   1      278.28      279.03      6.97 o 
   2   2   1     1273.97     1218.01     25.06 o 
   3   2   1       98.94       90.56      3.18 o 
   4   2   1       76.93       80.15      2.16 o 
   5   2   1       81.72       78.99      2.28 o 
   6   2   1       16.45       16.35      1.22 o 
   7   2   1        5.41        5.32      1.72 o 
   8   2   1        7.11        6.99      3.62 o 
  -8   3   1        5.40        4.70      2.22 o 
  -7   3   1        3.87        2.35      1.30 o 
  -6   3   1      156.50      149.85      5.17 o 
  -5   3   1        5.82        5.45      0.77 o 
  -4   3   1      397.52      382.81      7.67 o 
  -3   3   1      609.14      677.35     13.04 o 
  -2   3   1      153.09      177.21      4.28 o 
  -1   3   1     3756.91     3915.71     81.25 o 
   0   3   1      605.74      722.39     16.84 o 
   1   3   1     1056.85     1069.05     22.14 o 
   2   3   1      910.13      936.68     19.44 o 
   3   3   1       19.01       22.27      1.94 o 
   4   3   1       39.11       44.23      2.28 o 
   5   3   1       59.74       60.11      1.93 o 
   6   3   1       23.12       20.66      1.47 o 
   7   3   1        9.92       11.43      1.86 o 
  -8   4   1        1.51        0.15      2.11 o 
  -7   4   1        2.61        2.29      1.30 o 
  -6   4   1       50.26       42.70      2.85 o 
  -5   4   1       49.01       41.74      1.75 o 
  -4   4   1      158.33      146.24      3.29 o 
  -3   4   1      316.33      375.73     18.41 o 
  -2   4   1      459.98      482.08     27.97 o 
  -1   4   1      776.68      758.41     14.29 o 
   0   4   1      366.21      341.73      8.06 o 
   1   4   1       98.00      102.81      3.98 o 
   2   4   1      531.90      513.75     11.08 o 
   3   4   1      822.69      800.43     15.42 o 
   4   4   1       23.91       23.74      2.11 o 
   5   4   1      129.84      128.51      3.25 o 
   6   4   1      113.86      117.73      3.22 o 
   7   4   1       11.74       14.11      2.36 o 
  -8   5   1        2.70        1.37      1.87 o 
  -7   5   1        1.27        0.29      1.60 o 
  -6   5   1       67.52       60.00      2.28 o 
  -5   5   1      251.78      242.18      5.94 o 
  -4   5   1       43.26       48.20      1.54 o 
  -3   5   1      298.72      325.30      6.55 o 
  -2   5   1     3457.50     3669.82     68.71 o 
  -1   5   1     1185.71     1311.84     26.85 o 
   0   5   1       20.80       16.21      1.07 o 
   1   5   1      195.17      182.56      5.64 o 
   2   5   1      108.44      134.18      3.70 o 
   3   5   1       16.65       16.50      1.57 o 
   4   5   1       14.95       17.96      1.09 o 
   5   5   1       86.11       75.53      3.99 o 
   6   5   1       29.81       26.27      1.90 o 
   7   5   1       27.58       27.90      3.69 o 
  -8   6   1        1.85        3.06      2.47 o 
  -7   6   1       18.51       18.36      1.94 o 
  -6   6   1       32.92       31.13      1.69 o 
  -5   6   1       63.07       62.88      2.23 o 
  -4   6   1       36.12       43.13      1.50 o 
  -3   6   1      329.92      390.34     13.81 o 
  -2   6   1      251.45      257.12      5.13 o 
   0   6   1      269.24      259.80      7.51 o 
   1   6   1     2374.13     2561.50     52.59 o 
   2   6   1      193.72      195.77      4.49 o 
   3   6   1       44.70       43.90      1.76 o 
   4   6   1       43.84       44.99      1.90 o 
   5   6   1       49.87       45.54      2.45 o 
   6   6   1       22.54       19.60      2.86 o 
   7   6   1       55.80       60.45      5.32 o 
  -8   7   1        4.89        4.62      2.62 o 
  -7   7   1        6.73        5.10      1.63 o 
  -6   7   1        5.57        5.47      1.36 o 
  -5   7   1       45.39       50.38      2.02 o 
  -4   7   1       30.34       32.63      1.59 o 
  -3   7   1      467.71      481.49      9.51 o 
  -2   7   1       44.29       61.91      5.39 o 
  -1   7   1      281.87      306.27     12.64 o 
   0   7   1       25.90       32.82      2.64 o 
   1   7   1      443.59      528.87     11.19 o 
   2   7   1      234.37      249.80     11.60 o 
   3   7   1       69.25       70.53      6.13 o 
   4   7   1       54.43       49.41      3.58 o 
   5   7   1       33.85       30.01      4.07 o 
   6   7   1       18.24       17.58      3.82 o 
   7   7   1       11.60       11.14      2.18 o 
  -7   8   1        6.24        7.09      2.25 o 
  -6   8   1       27.52       26.14      1.79 o 
  -5   8   1       30.22       31.44      3.37 o 
  -4   8   1       30.52       30.13      1.56 o 
  -3   8   1      139.17      160.12      6.39 o 
  -2   8   1      299.28      317.68      6.37 o 
  -1   8   1       34.19       38.70      1.30 o 
   0   8   1      815.45      808.72     22.46 o 
   1   8   1     2165.84     2504.43     51.47 o 
   2   8   1       61.44       55.62      8.80 o 
   3   8   1       98.75       95.22      2.98 o 
   4   8   1       61.73       66.32      5.43 o 
   5   8   1       11.67       12.11      1.61 o 
   6   8   1        7.31        6.70      1.71 o 
   7   8   1        7.90        5.24      2.04 o 
  -7   9   1        0.07       -0.10      1.71 o 
  -6   9   1       21.41       19.84      1.62 o 
  -5   9   1       65.89       66.20      2.46 o 
  -4   9   1      166.48      172.01      4.60 o 
  -3   9   1       16.40       15.97      4.43 o 
  -2   9   1      420.29      412.02      8.88 o 
  -1   9   1      108.93      105.86      2.70 o 
   0   9   1      104.54       98.05      3.43 o 
   1   9   1      621.37      676.90     14.32 o 
   2   9   1      613.92      683.27     16.47 o 
   3   9   1       22.92       21.35      1.32 o 
   4   9   1       43.43       39.03      1.99 o 
   5   9   1       45.93       39.96      2.42 o 
   6   9   1        4.60        4.45      1.54 o 
   7   9   1       13.99       14.17      2.36 o 
  -7  10   1        4.55        4.17      1.83 o 
  -6  10   1       11.04       10.79      1.70 o 
  -5  10   1       11.81       12.39      1.76 o 
  -4  10   1      351.83      363.56     16.16 o 
  -3  10   1      374.07      393.34     27.17 o 
  -2  10   1      164.76      179.90      5.99 o 
  -1  10   1      112.75      112.26      2.90 o 
   0  10   1      154.59      135.93      4.52 o 
   1  10   1      191.93      217.11      5.05 o 
   2  10   1       27.25       26.94      1.43 o 
   3  10   1       13.12       14.41      2.85 o 
   4  10   1       13.00       13.92      1.57 o 
   5  10   1       13.20       16.88      1.84 o 
   6  10   1        1.87        2.65      1.69 o 
   7  10   1       34.83       39.25      3.18 o 
  -7  11   1        1.59        3.46      2.06 o 
  -6  11   1        7.88        8.82      1.90 o 
  -5  11   1       17.85       15.04      2.07 o 
  -4  11   1      465.73      455.44     20.75 o 
  -3  11   1      753.28      768.09     18.98 o 
  -2  11   1      239.28      248.27      5.65 o 
  -1  11   1       37.13       35.32      1.81 o 
   0  11   1      161.05      159.17      5.19 o 
   1  11   1       18.52       20.39      2.31 o 
   2  11   1        2.34        1.03      0.85 o 
   3  11   1       90.01       94.30      3.87 o 
   4  11   1        3.45        3.12      1.14 o 
   5  11   1       47.44       48.43      2.86 o 
   6  11   1        2.35        1.84      1.78 o 
   7  11   1       40.22       47.20      5.07 o 
  -7  12   1       10.49       14.02      2.56 o 
  -6  12   1        1.63        1.73      1.83 o 
  -5  12   1        9.93        6.96      1.69 o 
  -4  12   1       90.56      102.17      5.64 o 
  -3  12   1      185.11      180.95      5.38 o 
  -2  12   1       20.40       22.22      1.14 o 
  -1  12   1      241.27      226.00      5.31 o 
   0  12   1      109.17      100.15      3.71 o 
   1  12   1      141.20      128.58      5.58 o 
   2  12   1       30.08       28.40      2.42 o 
   3  12   1        1.30        0.13      0.90 o 
   4  12   1       11.25       10.57      1.50 o 
   5  12   1       11.56        9.91      1.57 o 
   6  12   1        9.65        8.22      2.04 o 
  -7  13   1        2.45        3.91      2.44 o 
  -6  13   1        1.34        2.23      1.89 o 
  -5  13   1        5.54        3.55      1.49 o 
  -4  13   1        4.69        5.76      1.80 o 
  -3  13   1       17.75       17.51      4.70 o 
  -2  13   1      102.44       97.19      3.37 o 
  -1  13   1      158.60      149.92      6.94 o 
   0  13   1       53.80       57.04      2.64 o 
   1  13   1       25.92       28.53      2.00 o 
   2  13   1      111.29      106.28      3.99 o 
   3  13   1       10.55        9.32      1.36 o 
   4  13   1        4.43        5.69      1.36 o 
   5  13   1        7.84        5.59      1.33 o 
   6  13   1        1.75        0.98      1.71 o 
  -6  14   1       24.96       26.84      2.68 o 
  -5  14   1        9.46        6.65      1.55 o 
  -4  14   1        4.02        4.07      1.70 o 
  -3  14   1       94.61       90.05      9.63 o 
  -2  14   1        6.29        7.61      1.23 o 
  -1  14   1      291.20      295.03      7.33 o 
   0  14   1      207.85      194.70      6.44 o 
   1  14   1       26.05       25.28      1.60 o 
   2  14   1       45.34       41.51      1.99 o 
   3  14   1       52.01       46.97      4.01 o 
   4  14   1        1.36        2.89      1.46 o 
   5  14   1       14.83       15.11      1.92 o 
   6  14   1        9.95       11.92      2.29 o 
  -6  15   1        7.65        8.78      2.25 o 
  -5  15   1        8.80        7.35      1.63 o 
  -4  15   1       15.38       11.24      3.30 o 
  -3  15   1      202.11      199.92      7.19 o 
  -2  15   1       69.84       72.00      3.88 o 
  -1  15   1      556.24      538.68     13.53 o 
   0  15   1       35.25       30.19      2.22 o 
   1  15   1       32.17       30.17      1.79 o 
   2  15   1      138.37      128.67      4.07 o 
   3  15   1       26.86       22.40      2.10 o 
   4  15   1       19.24       20.69      2.93 o 
   5  15   1        8.53        6.40      1.69 o 
   6  15   1        0.71        1.16      1.92 o 
  -6  16   1        3.94        2.68      2.23 o 
  -5  16   1       33.80       33.56      2.72 o 
  -4  16   1       14.94       13.13      2.19 o 
  -3  16   1        5.97        6.11      1.60 o 
  -2  16   1       60.21       57.12      4.21 o 
  -1  16   1      166.43      146.11      4.52 o 
   0  16   1       24.16       24.77      3.51 o 
   1  16   1        6.38        7.24      1.20 o 
   2  16   1       19.27       16.95      1.65 o 
   3  16   1       17.33       16.37      1.70 o 
   4  16   1       27.48       28.71      2.24 o 
   5  16   1        9.71       10.58      1.96 o 
  -5  17   1        1.24        2.66      1.79 o 
  -4  17   1       26.06       23.02      2.63 o 
  -3  17   1       23.40       19.71      3.81 o 
  -2  17   1      112.22      107.67      4.60 o 
  -1  17   1       38.57       33.08      1.71 o 
   0  17   1       43.05       44.03      2.24 o 
   1  17   1        7.20        5.04      1.19 o 
   2  17   1       11.46       10.33      1.48 o 
   3  17   1        8.42        7.97      1.42 o 
   4  17   1        7.65       10.60      1.65 o 
   5  17   1        6.20        6.34      1.77 o 
  -5  18   1        0.50        1.24      1.85 o 
  -4  18   1        6.54        6.30      2.05 o 
  -3  18   1       22.47       19.23      2.12 o 
  -2  18   1       66.65       60.14      3.30 o 
  -1  18   1      109.78      102.10      4.38 o 
   0  18   1       14.99       16.02      1.50 o 
   1  18   1       10.69       14.23      2.84 o 
   2  18   1        2.02        1.21      1.20 o 
   3  18   1       13.93       16.93      1.73 o 
   4  18   1       30.72       33.94      2.59 o 
   5  18   1        2.07        2.15      1.87 o 
  -5  19   1        7.85        7.14      2.42 o 
  -4  19   1        1.53        2.64      1.73 o 
  -3  19   1        4.17        4.73      1.59 o 
  -2  19   1       44.57       42.90      2.91 o 
  -1  19   1        1.58        1.83      1.34 o 
   0  19   1       19.53       19.57      1.54 o 
   1  19   1        6.49        7.18      1.59 o 
   2  19   1        4.89        4.97      1.37 o 
   3  19   1        6.90        6.54      1.52 o 
   4  19   1       17.07       17.22      2.12 o 
  -4  20   1       10.71       13.81      2.32 o 
  -3  20   1       12.45       14.83      2.20 o 
  -2  20   1        0.33        0.82      1.42 o 
  -1  20   1        8.84        8.90      1.77 o 
   0  20   1       15.36       15.76      1.49 o 
   1  20   1        2.44        1.83      1.65 o 
   2  20   1        3.54        3.46      1.37 o 
   3  20   1       19.65       16.66      2.02 o 
   4  20   1       10.02       12.97      2.14 o 
  -4  21   1        3.57        4.37      4.49 o 
  -3  21   1       16.51       21.75      2.50 o 
  -2  21   1       17.17       15.59      2.89 o 
  -1  21   1        2.33        2.93      1.53 o 
   0  21   1        8.74        6.73      1.94 o 
   1  21   1        3.59        5.66      1.90 o 
   2  21   1       16.36       18.63      2.07 o 
   3  21   1        6.68        8.63      1.83 o 
  -3  22   1       10.45       10.62      2.17 o 
  -2  22   1       17.66       19.17      2.40 o 
  -1  22   1       16.31       15.04      2.19 o 
   0  22   1        4.10        5.01      2.00 o 
   1  22   1        1.18        0.77      1.78 o 
   2  22   1        2.72        5.48      2.18 o 
  -2  23   1        0.51       -1.91      1.94 o 
  -1  23   1        2.48        1.66      1.96 o 
   1  23   1        4.21        4.42      2.21 o 
  -8   0   2        9.76       13.13      3.45 o 
  -7   0   2       10.27        9.64      2.64 o 
  -6   0   2       16.66       17.45      2.95 o 
  -5   0   2       21.84       20.45      1.67 o 
  -4   0   2       80.15       79.84      2.46 o 
  -3   0   2       52.23       48.81      2.32 o 
  -2   0   2        1.48        4.36      0.93 o 
  -1   0   2      246.63      286.36      9.36 o 
   1   0   2     2024.94     1944.17     82.92 o 
   2   0   2      452.90      567.22     24.96 o 
   3   0   2      139.00      147.53      7.50 o 
   4   0   2        7.80       10.37      1.53 o 
   5   0   2       92.01       96.98      4.53 o 
   6   0   2       76.79       81.72      4.32 o 
   7   0   2        8.23        7.55      2.95 o 
  -8   1   2        2.34        6.06      2.16 o 
  -7   1   2        3.72        4.04      1.49 o 
  -6   1   2        8.71        6.05      1.13 o 
  -5   1   2       14.34       15.64      2.22 o 
  -4   1   2      394.69      417.54      7.83 o 
  -3   1   2       37.59       34.57      6.25 o 
  -2   1   2      366.43      366.95      8.43 o 
  -1   1   2      213.53      232.79     10.20 o 
   0   1   2     1509.60     1539.62     40.17 o 
   1   1   2      199.15      209.85      5.24 o 
   2   1   2      252.98      267.86      6.65 o 
   3   1   2       65.98       66.58      5.27 o 
   4   1   2      105.47      110.98      3.07 o 
   5   1   2      106.38      113.13      6.20 o 
   6   1   2        2.16        2.53      1.34 o 
   7   1   2        2.18        3.40      3.07 o 
  -8   2   2        3.27        3.57      2.09 o 
  -7   2   2        4.12        2.60      1.56 o 
  -6   2   2        6.06        6.80      1.22 o 
  -5   2   2       70.83       75.04      2.05 o 
  -4   2   2       12.42       12.20      1.54 o 
  -3   2   2      626.16      680.86     13.03 o 
  -2   2   2     1262.66     1389.19     30.87 o 
  -1   2   2      866.80      859.11     21.83 o 
   0   2   2      185.46      162.54      6.29 o 
   1   2   2      809.32      807.37     18.85 o 
   2   2   2       17.07       15.28      1.22 o 
   3   2   2       22.65       23.36      1.16 o 
   4   2   2       78.28       73.18      3.57 o 
   5   2   2       13.42       14.11      1.27 o 
   6   2   2       74.79       77.37      4.39 o 
   7   2   2       37.90       39.75      3.10 o 
  -8   3   2        4.55        5.85      2.24 o 
  -7   3   2        6.10        4.44      1.35 o 
  -6   3   2       12.23       12.54      1.47 o 
  -5   3   2      259.01      257.68      6.13 o 
  -4   3   2      392.30      373.31     18.69 o 
  -3   3   2     1239.16     1297.30     25.20 o 
  -2   3   2       42.85       54.90      1.63 o 
  -1   3   2       90.71       71.20      3.92 o 
   0   3   2      575.29      600.08     12.52 o 
   1   3   2      266.83      245.80      8.89 o 
   2   3   2        7.40        8.61      0.93 o 
   3   3   2       99.40       93.24      2.60 o 
   4   3   2       44.79       42.34      1.87 o 
   5   3   2       44.09       41.36      1.81 o 
   6   3   2       92.77       92.25      4.69 o 
   7   3   2       47.09       41.73      4.55 o 
  -8   4   2        2.63        2.58      2.02 o 
  -7   4   2        9.05        9.45      1.52 o 
  -6   4   2       15.15       13.81      1.52 o 
  -5   4   2      148.49      143.02      4.79 o 
  -4   4   2      433.82      433.80      8.64 o 
  -3   4   2      965.41     1074.16     47.93 o 
  -2   4   2      570.98      629.73     16.81 o 
  -1   4   2       42.73       38.28      2.59 o 
   0   4   2     1014.12     1056.00     21.81 o 
   1   4   2       32.35       32.33      1.52 o 
   2   4   2      557.69      547.59     11.65 o 
   3   4   2      374.81      366.77     13.66 o 
   4   4   2       77.68       75.96      2.40 o 
   5   4   2        2.43        3.22      0.97 o 
   6   4   2      157.21      152.35      4.84 o 
   7   4   2       59.40       52.10      5.01 o 
  -8   5   2        1.96        4.20      2.12 o 
  -7   5   2        6.13        5.42      1.40 o 
  -6   5   2       51.84       41.16      2.79 o 
  -5   5   2      108.03      107.37      5.18 o 
  -4   5   2       18.86       20.75      3.95 o 
  -3   5   2      229.20      217.52      5.35 o 
  -2   5   2      874.13      977.55     45.18 o 
  -1   5   2      198.60      208.33      5.07 o 
   0   5   2       25.11       28.47      1.64 o 
   1   5   2      503.61      519.95     12.40 o 
   2   5   2       10.44       11.74      1.19 o 
   3   5   2       81.62       81.46      2.40 o 
   4   5   2      378.23      347.59     15.93 o 
   5   5   2      151.58      137.12      4.33 o 
   6   5   2       58.88       54.44      2.62 o 
   7   5   2        3.46        4.84      2.99 o 
  -8   6   2       10.27       12.73      2.74 o 
  -7   6   2        2.16        2.29      1.41 o 
  -6   6   2       74.27       72.09      2.63 o 
  -5   6   2      107.43      110.63      3.22 o 
  -4   6   2       24.99       23.82      1.37 o 
  -3   6   2       13.57       14.49      1.33 o 
  -2   6   2       22.42       21.77      1.15 o 
  -1   6   2      115.89      112.33      2.43 o 
   0   6   2      435.62      474.27     11.23 o 
   1   6   2      619.27      647.39     15.23 o 
   2   6   2      120.67      114.37      2.92 o 
   3   6   2      176.58      168.40      4.17 o 
   4   6   2      172.68      167.11      9.65 o 
   5   6   2      210.46      197.51      5.73 o 
   6   6   2        3.99        5.75      1.62 o 
   7   6   2        8.41        5.59      3.11 o 
  -8   7   2        1.90        2.75      1.93 o 
  -7   7   2       20.28       20.67      2.14 o 
  -6   7   2       11.12        9.71      1.28 o 
  -5   7   2        1.52        1.46      1.26 o 
  -4   7   2       77.86       79.92      4.23 o 
  -3   7   2       25.28       24.87      1.63 o 
  -2   7   2      245.47      261.48     10.73 o 
  -1   7   2      810.40      868.31     22.65 o 
   0   7   2     2263.01     2395.51     55.06 o 
   1   7   2      491.10      552.44     13.16 o 
   2   7   2       17.71       15.02      1.15 o 
   3   7   2      171.31      163.83      8.08 o 
   4   7   2      107.11      100.83      3.42 o 
   5   7   2       28.38       27.31      1.88 o 
   6   7   2       21.48       23.72      2.22 o 
   7   7   2        0.30        0.74      2.40 o 
  -8   8   2        3.63        4.89      3.60 o 
  -7   8   2        1.19        0.10      1.53 o 
  -6   8   2       47.41       47.89      6.13 o 
  -5   8   2       61.04       60.66      2.42 o 
  -4   8   2       49.57       50.43      5.00 o 
  -3   8   2       35.31       30.92      1.83 o 
  -2   8   2       97.89      103.85      5.83 o 
  -1   8   2      266.72      269.84      5.44 o 
   0   8   2      510.12      600.36     14.21 o 
   1   8   2      157.40      178.72      4.74 o 
   2   8   2       25.18       25.21      1.35 o 
   3   8   2       10.65       10.34      1.16 o 
   4   8   2       22.98       24.20      1.77 o 
   5   8   2       34.48       39.39      2.21 o 
   6   8   2        4.31        3.12      1.63 o 
   7   8   2        8.36        7.00      2.37 o 
  -7   9   2       10.07       11.88      2.01 o 
  -6   9   2       11.54       12.79      1.40 o 
  -5   9   2      120.98      122.74      5.01 o 
  -4   9   2        4.43        4.90      1.09 o 
  -3   9   2        8.13        8.05      1.32 o 
  -2   9   2      281.67      264.60      9.30 o 
  -1   9   2       67.90       68.76      2.07 o 
   0   9   2      257.22      270.23      7.94 o 
   1   9   2       12.79       13.13      1.47 o 
   2   9   2        2.98        2.47      0.79 o 
   3   9   2       42.45       39.57      2.65 o 
   4   9   2      156.04      154.05      4.69 o 
   5   9   2       67.86       61.50      6.88 o 
   6   9   2        3.58        4.10      1.79 o 
   7   9   2        1.93        1.64      2.24 o 
  -7  10   2       33.27       35.66      2.59 o 
  -6  10   2        3.78        3.67      1.24 o 
  -5  10   2       55.23       53.20      8.66 o 
  -4  10   2       26.20       27.58      1.61 o 
  -3  10   2       76.62       79.52      4.79 o 
  -2  10   2      100.79       99.20      3.05 o 
  -1  10   2      106.32      103.17      2.67 o 
   0  10   2       66.57       62.71      2.12 o 
   1  10   2        7.67        8.48      1.64 o 
   2  10   2       11.70       12.47      1.13 o 
   3  10   2       28.78       24.45      1.61 o 
   4  10   2      133.16      123.26      4.00 o 
   5  10   2       30.99       29.09      5.03 o 
   6  10   2        4.71        4.77      1.94 o 
  -7  11   2        3.52        4.78      2.00 o 
  -6  11   2        7.35       10.05      1.47 o 
  -5  11   2       10.73       11.47      2.29 o 
  -4  11   2      110.51      106.56      3.38 o 
  -3  11   2       24.36       24.89      1.88 o 
  -2  11   2       69.46       69.76      5.79 o 
  -1  11   2       85.63       86.11      2.38 o 
   0  11   2       57.17       56.32      2.34 o 
   1  11   2       28.70       29.22      1.75 o 
   2  11   2      176.05      174.70      4.92 o 
   3  11   2       21.96       24.76      1.79 o 
   4  11   2       82.07       73.81      4.02 o 
   5  11   2       64.63       64.51      3.36 o 
   6  11   2       30.50       35.56      3.62 o 
  -7  12   2        9.45       16.09      2.40 o 
  -6  12   2       14.41       14.69      1.97 o 
  -5  12   2       63.08       68.91      2.73 o 
  -4  12   2      104.54      106.68     14.57 o 
  -3  12   2        1.02        0.43      1.65 o 
  -2  12   2      212.98      201.85     10.86 o 
  -1  12   2       16.01       15.69      2.18 o 
   0  12   2      177.93      178.26      4.84 o 
   1  12   2       69.05       68.55      2.46 o 
   2  12   2       25.33       25.32      1.53 o 
   3  12   2       10.02       10.35      1.16 o 
   4  12   2        1.46        1.38      1.18 o 
   5  12   2       11.36       13.73      1.86 o 
   6  12   2       31.76       35.73      2.98 o 
  -7  13   2        4.16        7.25      2.53 o 
  -6  13   2        1.35        2.57      1.75 o 
  -5  13   2       27.99       29.70      2.80 o 
  -4  13   2      101.74      106.20      3.86 o 
  -3  13   2       33.51       36.05      3.64 o 
  -2  13   2      302.69      283.12     10.42 o 
  -1  13   2      447.03      433.00     10.92 o 
   0  13   2        3.80        4.84      1.36 o 
   1  13   2      145.24      145.58      4.24 o 
   2  13   2        6.43        5.38      1.02 o 
   3  13   2        8.31       10.61      1.22 o 
   4  13   2        1.57        1.44      1.18 o 
   5  13   2       14.79       15.54      1.99 o 
   6  13   2       19.59       26.78      3.86 o 
  -6  14   2       11.26       10.77      2.33 o 
  -5  14   2       30.53       25.61      2.48 o 
  -4  14   2      175.65      169.36      5.47 o 
  -3  14   2       24.71       23.81      3.78 o 
  -2  14   2      174.57      170.32     15.18 o 
  -1  14   2      290.05      274.43      7.40 o 
   0  14   2      129.65      120.23      3.29 o 
   1  14   2       20.54       19.78      1.37 o 
   2  14   2      132.41      122.48      3.91 o 
   3  14   2       30.31       27.97      1.94 o 
   4  14   2        4.74        3.44      1.24 o 
   5  14   2        2.04        2.56      1.49 o 
   6  14   2       12.53       17.14      2.51 o 
  -6  15   2        9.23        9.12      3.37 o 
  -5  15   2       54.18       46.40      3.23 o 
  -4  15   2        7.46        6.91      1.91 o 
  -3  15   2       17.75       17.98      4.42 o 
  -2  15   2      207.22      198.64      7.95 o 
  -1  15   2      139.52      137.31      5.86 o 
   0  15   2       58.15       57.82      2.05 o 
   1  15   2       47.51       44.18      2.00 o 
   2  15   2       84.19       86.23      3.12 o 
   3  15   2       16.42       15.95      3.55 o 
   4  15   2        7.20        7.78      1.50 o 
   5  15   2       16.10       16.98      2.16 o 
  -6  16   2        0.58        0.84      2.31 o 
  -5  16   2       23.58       22.95      2.57 o 
  -4  16   2       14.68       11.16      2.18 o 
  -3  16   2       32.29       29.91      2.32 o 
  -2  16   2       48.88       46.41      4.28 o 
  -1  16   2       30.57       31.62      1.82 o 
   0  16   2        5.69        5.74      1.34 o 
   1  16   2       46.19       49.55      3.31 o 
   2  16   2       58.81       57.73      2.50 o 
   3  16   2       24.73       26.82      2.11 o 
   4  16   2       11.56       11.59      1.62 o 
   5  16   2        5.05        8.21      1.85 o 
  -5  17   2        3.67        1.09      2.13 o 
  -4  17   2        7.40        8.49      2.17 o 
  -3  17   2       18.10       16.43      1.99 o 
  -2  17   2       30.02       29.73      2.65 o 
  -1  17   2       50.98       50.54      3.36 o 
   0  17   2       30.41       30.85      1.85 o 
   1  17   2       69.14       70.39      2.75 o 
   2  17   2       40.11       39.10      2.38 o 
   3  17   2        2.64        4.45      1.19 o 
   4  17   2        2.05        3.27      1.38 o 
   5  17   2        1.30        0.94      1.78 o 
  -5  18   2       10.49        7.91      2.59 o 
  -4  18   2       12.88       11.40      2.36 o 
  -3  18   2       36.38       32.44      2.56 o 
  -2  18   2       35.96       33.28      2.46 o 
  -1  18   2       24.29       22.25      2.51 o 
   0  18   2       21.34       22.49      1.76 o 
   1  18   2       28.34       27.51      1.77 o 
   2  18   2       27.21       26.85      2.06 o 
   3  18   2       21.42       22.95      2.04 o 
   4  18   2        2.13        0.70      1.37 o 
  -5  19   2        4.25        5.23      2.77 o 
  -4  19   2        0.86        1.10      2.14 o 
  -3  19   2       41.80       39.73      4.01 o 
  -2  19   2       22.10       22.13      3.90 o 
  -1  19   2        8.08       11.65      3.37 o 
   0  19   2       16.28       17.05      1.66 o 
   1  19   2        8.73       12.52      1.84 o 
   2  19   2        4.63        4.77      1.31 o 
   3  19   2        1.93        4.30      1.43 o 
   4  19   2        0.31        1.66      1.55 o 
  -4  20   2       31.81       32.15      3.01 o 
  -3  20   2       72.96       72.76      4.10 o 
  -2  20   2       27.35       25.73      2.38 o 
  -1  20   2        3.39        4.46      3.14 o 
   0  20   2       26.59       28.14      2.08 o 
   1  20   2        7.82        9.87      1.67 o 
   2  20   2        7.69        8.73      1.70 o 
   3  20   2        9.42       10.40      1.74 o 
  -3  21   2       22.41       27.44      2.77 o 
  -2  21   2       11.83       10.16      1.99 o 
  -1  21   2        6.28        3.58      1.59 o 
   0  21   2        4.37        5.01      3.53 o 
   1  21   2        2.35        4.74      1.56 o 
   2  21   2       15.20       15.65      2.71 o 
   3  21   2       44.62       55.32      3.40 o 
  -3  22   2       18.57       17.85      2.65 o 
  -2  22   2        8.87        5.77      1.85 o 
  -1  22   2        3.86        7.11      2.80 o 
   1  22   2       34.08       40.53      3.70 o 
   2  22   2        2.49        4.03      2.26 o 
  -1  23   2       16.43       15.69      2.43 o 
   0  23   2       57.90       68.47      5.08 o 
   1  23   2       45.34       49.77      4.32 o 
  -8   0   3        0.37        4.30      2.78 o 
  -7   0   3        3.73        4.30      2.01 o 
  -6   0   3       30.48       28.84      3.63 o 
  -5   0   3       50.23       51.76      2.69 o 
  -4   0   3       14.24       12.16      1.39 o 
  -3   0   3       59.21       66.79      2.97 o 
  -2   0   3       24.37       20.98      1.44 o 
  -1   0   3      192.14      183.06      6.34 o 
   0   0   3     1253.07     1165.15     36.43 o 
   1   0   3      390.67      448.73     20.16 o 
   2   0   3       49.58       57.95      3.87 o 
   3   0   3        0.26        2.80      1.84 o 
   4   0   3       11.72       10.49      2.22 o 
   5   0   3      123.50      118.94      7.15 o 
   6   0   3       59.90       63.39      5.23 o 
   7   0   3        0.01       -2.44      3.18 o 
  -8   1   3        4.41        6.12      2.13 o 
  -7   1   3       16.51       18.47      4.51 o 
  -6   1   3       16.75       13.44      2.91 o 
  -5   1   3      118.60      125.48      4.29 o 
  -4   1   3       71.58       63.16      5.68 o 
  -3   1   3      113.03      130.12      5.36 o 
  -2   1   3        8.96       11.88      2.43 o 
  -1   1   3      619.63      677.99     24.68 o 
   0   1   3     3054.52     3261.90     72.00 o 
   1   1   3     2344.90     2619.67     79.12 o 
   2   1   3      151.87      158.15     13.05 o 
   3   1   3       36.52       33.60      2.20 o 
   4   1   3      107.62      100.71      7.50 o 
   5   1   3       30.58       29.60      2.39 o 
   6   1   3       59.56       51.34      5.48 o 
   7   1   3        9.66        7.45      2.51 o 
  -8   2   3        1.03        3.26      1.97 o 
  -7   2   3        2.04        3.08      1.53 o 
  -6   2   3        9.08        7.60      2.31 o 
  -5   2   3      285.39      273.20      6.48 o 
  -4   2   3      197.98      210.65      6.46 o 
  -3   2   3       81.41       87.84     12.07 o 
  -2   2   3      361.99      361.91     27.17 o 
  -1   2   3      226.90      214.07      5.91 o 
   0   2   3      176.70      185.73     10.65 o 
   1   2   3     1433.91     1575.11     98.29 o 
   2   2   3      326.14      382.76     12.90 o 
   3   2   3        8.88        7.83      2.16 o 
   4   2   3       32.49       32.36      1.83 o 
   5   2   3      114.86      103.09      4.68 o 
   6   2   3       64.20       59.99      3.88 o 
   7   2   3        0.08       -2.31      2.31 o 
  -8   3   3        1.17        2.47      2.02 o 
  -7   3   3        9.89       10.74      2.00 o 
  -6   3   3      128.75      129.28      4.64 o 
  -5   3   3      277.33      265.67      6.39 o 
  -4   3   3       19.71       23.19      4.17 o 
  -3   3   3      592.30      646.11     33.85 o 
  -2   3   3      130.31      150.84      9.98 o 
  -1   3   3      387.27      386.53      9.71 o 
   0   3   3       63.21       58.05      5.16 o 
   1   3   3      528.49      565.53     13.51 o 
   2   3   3       95.53      103.46      3.21 o 
   3   3   3        8.23       12.87      2.35 o 
   4   3   3       50.50       46.55      2.19 o 
   5   3   3       21.29       20.27      1.71 o 
   6   3   3       30.43       34.80      3.00 o 
   7   3   3        3.90        3.65      2.68 o 
  -8   4   3        2.62        3.55      2.10 o 
  -7   4   3        6.02        6.47      2.01 o 
  -6   4   3       77.08       77.90      3.35 o 
  -5   4   3      232.99      213.77     16.82 o 
  -4   4   3      119.59      122.24      5.04 o 
  -3   4   3      351.05      378.88     12.90 o 
  -2   4   3       11.85       12.07      1.81 o 
  -1   4   3       82.26       72.82      7.75 o 
   0   4   3      353.99      391.43      7.68 o 
   1   4   3      607.97      659.26     13.89 o 
   2   4   3      292.56      289.23     10.68 o 
   3   4   3       82.45       83.16      6.33 o 
   4   4   3        9.45        8.88      1.32 o 
   5   4   3        4.14        3.82      1.22 o 
   6   4   3       10.49       10.15      1.68 o 
   7   4   3        0.11       -1.37      3.02 o 
  -8   5   3        2.85        1.32      2.02 o 
  -7   5   3       11.60       11.21      1.71 o 
  -6   5   3       25.68       28.70      2.91 o 
  -5   5   3        2.30        2.34      0.93 o 
  -4   5   3       18.90       18.99      3.52 o 
  -3   5   3      468.63      526.19     14.44 o 
  -2   5   3       79.66      109.18      2.90 o 
  -1   5   3      284.23      277.31     24.25 o 
   0   5   3       54.29       49.02      1.36 o 
   1   5   3      617.56      645.13     13.64 o 
   2   5   3       57.83       56.96      4.87 o 
   3   5   3       73.54       68.82      2.74 o 
   4   5   3       49.44       45.07      2.17 o 
   5   5   3        3.13        3.54      1.80 o 
   6   5   3        1.84       -1.42      1.49 o 
   7   5   3        6.48        2.97      3.17 o 
  -8   6   3        3.66        4.09      2.53 o 
  -7   6   3        8.07        7.80      1.70 o 
  -6   6   3       26.36       24.86      1.62 o 
  -5   6   3       21.58       23.90      2.67 o 
  -4   6   3        8.16        7.70      1.70 o 
  -3   6   3       43.01       47.89      2.20 o 
  -2   6   3      188.71      176.69     13.08 o 
  -1   6   3      324.09      327.45      6.67 o 
   0   6   3      381.09      416.77      8.15 o 
   1   6   3      238.13      241.05      6.22 o 
   2   6   3      234.58      225.24      6.01 o 
   3   6   3      159.04      155.72      4.59 o 
   4   6   3       54.70       52.49      2.40 o 
   5   6   3        2.16        2.71      1.32 o 
   6   6   3        0.03       -0.02      1.49 o 
   7   6   3        3.19        5.82      2.45 o 
  -8   7   3       20.25       27.68      3.55 o 
  -7   7   3        4.68        5.38      1.64 o 
  -6   7   3       18.71       17.78      1.49 o 
  -5   7   3       14.17       14.05      1.32 o 
  -4   7   3      129.71      129.26      8.24 o 
  -3   7   3       42.04       42.94      2.18 o 
  -2   7   3       24.15       19.28      5.56 o 
  -1   7   3      362.77      398.75     14.84 o 
   0   7   3      805.21      870.85     18.33 o 
   1   7   3       13.29       13.25      1.06 o 
   2   7   3      135.74      124.72      6.19 o 
   3   7   3      761.52      744.13     17.95 o 
   4   7   3      213.20      212.80      6.09 o 
   5   7   3       15.73       13.69      1.63 o 
   6   7   3        7.69        8.23      1.78 o 
  -7   8   3       28.68       29.04      2.40 o 
  -6   8   3       11.00       11.95      1.39 o 
  -5   8   3        2.19        1.95      1.03 o 
  -4   8   3       47.03       42.65      3.25 o 
  -3   8   3       35.71       31.64      4.21 o 
  -2   8   3       29.37       31.44      2.77 o 
  -1   8   3       84.33       81.41      3.28 o 
   0   8   3       87.20       88.23      2.45 o 
   1   8   3       67.39       63.89      2.26 o 
   2   8   3      546.93      526.36     12.89 o 
   3   8   3      842.60      854.12     24.07 o 
   4   8   3      125.59      115.08      3.90 o 
   5   8   3        1.71        0.56      1.25 o 
   6   8   3        2.94        2.17      1.79 o 
  -7   9   3       10.69       14.80      2.10 o 
  -6   9   3        5.83        5.96      1.25 o 
  -5   9   3        2.25        1.70      1.07 o 
  -4   9   3       21.33       24.01      1.89 o 
  -3   9   3      160.30      137.96      6.52 o 
  -2   9   3      100.92       92.37      3.43 o 
  -1   9   3      179.30      187.84      6.14 o 
   0   9   3       95.34      100.05      6.89 o 
   1   9   3       51.86       54.99      2.10 o 
   2   9   3       36.38       34.08      2.06 o 
   3   9   3      239.43      233.49      7.64 o 
   4   9   3      298.05      294.53      8.02 o 
   5   9   3       12.37       10.67      1.52 o 
   6   9   3        5.81        1.92      3.53 o 
  -7  10   3       33.92       39.01      2.87 o 
  -6  10   3       12.42       14.94      1.53 o 
  -5  10   3       15.18       14.93      1.47 o 
  -4  10   3       24.22       25.56      2.37 o 
  -3  10   3       59.09       56.51      3.60 o 
  -2  10   3        3.19        3.71      0.78 o 
  -1  10   3       42.08       43.13      1.80 o 
   0  10   3      173.77      176.52      4.34 o 
   1  10   3      185.34      183.35      7.96 o 
   2  10   3      150.53      148.75      4.39 o 
   3  10   3       28.06       27.91      1.97 o 
   4  10   3       10.16       10.38      1.41 o 
   5  10   3       12.58       11.45      1.65 o 
   6  10   3        3.78        4.08      1.94 o 
  -7  11   3       34.41       43.24      3.06 o 
  -6  11   3        1.49        1.41      1.23 o 
  -5  11   3       11.89       13.07      1.69 o 
  -4  11   3       23.39       16.99      1.72 o 
  -3  11   3       46.27       45.96      2.81 o 
  -2  11   3      117.71      109.02      5.69 o 
  -1  11   3       58.39       56.82      2.36 o 
   0  11   3       56.87       50.23      1.79 o 
   1  11   3       81.43       86.18      2.89 o 
   2  11   3       93.50       96.07      3.24 o 
   3  11   3       96.03       95.83      3.43 o 
   4  11   3        7.78        7.98      1.36 o 
   5  11   3        2.03        1.63      1.28 o 
   6  11   3        1.34        1.55      1.88 o 
  -7  12   3        7.40        8.27      2.29 o 
  -6  12   3        8.92       11.36      1.54 o 
  -5  12   3        4.02        3.85      1.35 o 
  -4  12   3      126.40      117.73      4.56 o 
  -3  12   3      210.77      203.11     12.86 o 
  -2  12   3      641.22      613.83     20.74 o 
  -1  12   3        6.18        5.11      1.07 o 
   0  12   3       16.28       18.01      1.13 o 
   1  12   3       94.71       97.55      3.63 o 
   2  12   3       74.42       72.13      2.71 o 
   3  12   3       40.52       42.12      2.32 o 
   4  12   3        3.51        2.08      1.16 o 
   5  12   3        2.10        3.10      1.29 o 
   6  12   3        1.16        0.42      1.84 o 
  -7  13   3        6.01        7.86      2.39 o 
  -6  13   3       32.08       41.25      2.84 o 
  -5  13   3       11.47        9.83      1.42 o 
  -4  13   3       32.00       29.77      2.25 o 
  -3  13   3      426.17      410.90     24.31 o 
  -2  13   3      265.67      255.46      9.72 o 
  -1  13   3       23.81       24.48      2.66 o 
   0  13   3      132.13      129.11      3.50 o 
   1  13   3       15.58       17.12      1.29 o 
   2  13   3       55.74       58.22      3.38 o 
   3  13   3        7.76        9.51      1.26 o 
   4  13   3        4.95        6.46      1.82 o 
   5  13   3       23.03       25.77      2.43 o 
  -6  14   3        3.66        3.14      2.05 o 
  -5  14   3        5.20        6.70      1.37 o 
  -4  14   3       15.08       14.00      1.63 o 
  -3  14   3       35.19       37.84      6.63 o 
  -2  14   3       42.00       40.84      3.04 o 
  -1  14   3       24.42       20.46      1.54 o 
   0  14   3       17.00       17.83      1.47 o 
   1  14   3       11.22       16.74      1.35 o 
   2  14   3       89.02       95.75      3.37 o 
   3  14   3       30.62       32.19      1.95 o 
   4  14   3       25.62       25.89      2.70 o 
   5  14   3       55.43       58.76      3.56 o 
  -6  15   3       11.05       13.80      2.36 o 
  -5  15   3       45.18       45.32      6.44 o 
  -4  15   3        5.10        3.98      2.77 o 
  -3  15   3       32.61       28.18      4.53 o 
  -2  15   3      127.74      120.06      5.79 o 
  -1  15   3       70.49       62.94      3.37 o 
   0  15   3       31.27       28.59      1.79 o 
   1  15   3       14.30       16.27      1.37 o 
   2  15   3        5.46        7.59      1.32 o 
   3  15   3        9.40       10.57      2.73 o 
   4  15   3       41.86       48.59      2.90 o 
   5  15   3       18.81       25.52      4.34 o 
  -6  16   3        4.96        6.71      2.42 o 
  -5  16   3       13.89       16.39      2.39 o 
  -4  16   3        3.52        3.51      1.37 o 
  -3  16   3       30.91       30.66      2.81 o 
  -2  16   3       45.19       46.72      9.99 o 
  -1  16   3       66.29       63.60      3.88 o 
   0  16   3       32.73       33.71      1.95 o 
   1  16   3      236.59      237.35      6.64 o 
   2  16   3       46.56       49.84      2.36 o 
   3  16   3       13.45       15.92      1.88 o 
   4  16   3        0.24        1.25      1.30 o 
   5  16   3        2.99        3.17      2.44 o 
  -5  17   3        9.62        9.87      2.19 o 
  -4  17   3       12.08       11.54      2.14 o 
  -3  17   3       31.10       31.30      2.91 o 
  -2  17   3       31.32       26.46      2.74 o 
  -1  17   3        7.11        8.07      1.99 o 
   0  17   3       26.24       23.88      1.78 o 
   1  17   3      136.51      130.23      5.23 o 
   2  17   3       50.94       50.16      2.56 o 
   3  17   3        9.80       12.98      1.67 o 
   4  17   3        0.79        1.39      1.36 o 
  -5  18   3       42.68       46.76      3.70 o 
  -4  18   3       42.64       43.35      3.39 o 
  -3  18   3        2.75        4.59      3.27 o 
  -2  18   3       28.25       28.76      2.91 o 
  -1  18   3       83.94       87.28      4.87 o 
   0  18   3       57.95       61.33      3.66 o 
   1  18   3       20.46       17.81      2.02 o 
   2  18   3        2.41        4.32      1.37 o 
   3  18   3        2.05        2.18      1.20 o 
   4  18   3        2.57        1.87      1.54 o 
  -4  19   3       45.55       45.27      3.58 o 
  -3  19   3        5.55        5.48      1.63 o 
  -2  19   3       46.21       44.75      4.42 o 
  -1  19   3        7.67        5.90      2.11 o 
   0  19   3        5.74        6.97      1.44 o 
   1  19   3        7.38        8.59      1.45 o 
   2  19   3        2.23        3.02      1.86 o 
   3  19   3        0.03        1.47      1.32 o 
  -4  20   3       12.07       11.48      2.57 o 
  -3  20   3        4.96        4.31      2.07 o 
  -2  20   3        8.75        8.04      3.65 o 
  -1  20   3       28.66       28.12      3.20 o 
   0  20   3       46.03       44.34      3.58 o 
   1  20   3       12.79       16.15      2.60 o 
   2  20   3        3.62        4.69      2.13 o 
   3  20   3        5.47        5.25      1.70 o 
  -3  21   3        2.54        2.76      1.82 o 
  -2  21   3       16.13       10.82      4.17 o 
  -1  21   3       87.21       85.43      7.59 o 
   0  21   3       44.22       50.85      6.90 o 
   1  21   3       14.11       16.90      2.06 o 
   2  21   3        4.96        7.95      2.41 o 
  -2  22   3       13.59       15.57      2.33 o 
  -1  22   3       63.86       68.80      7.26 o 
   0  22   3       52.37       62.34      7.19 o 
   1  22   3        4.06        5.11      1.78 o 
  -8   0   4        0.48        1.24      2.82 o 
  -7   0   4        5.39        7.97      2.58 o 
  -6   0   4      175.60      185.64     11.42 o 
  -5   0   4        3.79        5.56      2.50 o 
  -4   0   4       12.81        9.25      1.42 o 
  -3   0   4        0.94        0.82      1.08 o 
  -2   0   4      342.50      368.67     12.30 o 
  -1   0   4       10.69       11.16      1.49 o 
   0   0   4      361.81      353.26     11.83 o 
   1   0   4      242.80      229.73     11.35 o 
   2   0   4        5.17        7.36      2.55 o 
   3   0   4      269.49      259.67     13.05 o 
   4   0   4       32.49       28.59      3.56 o 
   5   0   4       71.87       68.48      5.61 o 
   6   0   4        0.28       -3.00      3.00 o 
  -8   1   4        7.74       10.42      2.41 o 
  -7   1   4       29.49       23.76      2.58 o 
  -6   1   4      104.93      101.02      6.57 o 
  -5   1   4       75.54       78.75     12.21 o 
  -4   1   4        6.31        7.53      0.95 o 
  -3   1   4      291.01      308.59      8.21 o 
  -2   1   4      168.20      183.25      6.44 o 
  -1   1   4       53.42       47.31      2.12 o 
   0   1   4      611.22      612.38     27.92 o 
   1   1   4       55.61       61.36      5.21 o 
   2   1   4       23.77       27.21      2.32 o 
   3   1   4        8.51        9.92      2.47 o 
   4   1   4      147.85      127.69      5.48 o 
   5   1   4       65.85       63.89      4.10 o 
   6   1   4        2.79        0.42      2.33 o 
  -8   2   4        1.97        3.45      2.05 o 
  -7   2   4       27.26       28.78      2.91 o 
  -6   2   4      215.39      204.37      8.65 o 
  -5   2   4      241.27      232.67     15.54 o 
  -4   2   4      136.01      132.62      6.11 o 
  -3   2   4      156.73      163.77      5.15 o 
  -2   2   4       87.35       97.76      9.96 o 
  -1   2   4       16.63       20.68      4.32 o 
   0   2   4      611.35      680.66     15.58 o 
   1   2   4      353.40      344.44      9.44 o 
   2   2   4       99.77       93.71      6.15 o 
   3   2   4       37.84       38.69      2.95 o 
   4   2   4       12.14       11.29      1.97 o 
   5   2   4       45.87       40.40      3.14 o 
   6   2   4        0.55       -2.14      2.14 o 
  -8   3   4        3.24        3.43      2.07 o 
  -7   3   4        2.28        3.71      1.97 o 
  -6   3   4       26.96       27.01      4.16 o 
  -5   3   4       29.24       34.21      6.16 o 
  -4   3   4       41.78       36.18      3.46 o 
  -3   3   4      203.89      218.25      5.48 o 
  -2   3   4      275.13      291.05     15.13 o 
  -1   3   4       57.03       64.66      4.79 o 
   0   3   4      435.96      484.68     25.23 o 
   1   3   4      130.09      157.04      8.63 o 
   2   3   4      115.28      100.21      4.88 o 
   3   3   4       66.28       64.15      3.34 o 
   4   3   4        1.35        1.85      1.67 o 
   5   3   4        5.71        5.47      2.33 o 
   6   3   4        8.09        5.90      3.01 o 
  -8   4   4       10.06       15.11      2.95 o 
  -7   4   4        8.05       11.09      2.34 o 
  -6   4   4        4.71        3.49      1.24 o 
  -5   4   4      175.14      170.71      6.21 o 
  -4   4   4      293.51      284.91      8.49 o 
  -3   4   4       89.61       92.40      6.32 o 
  -2   4   4       67.18       60.00      5.46 o 
  -1   4   4      215.60      215.14      5.36 o 
   0   4   4      248.61      286.76     12.69 o 
   1   4   4      125.69      136.51      5.49 o 
   2   4   4      113.29      110.71      6.67 o 
   3   4   4       11.57        9.22      1.21 o 
   4   4   4       32.87       33.58      2.74 o 
   5   4   4        0.07        0.38      1.81 o 
   6   4   4        2.44        0.98      2.63 o 
  -8   5   4        8.22        9.56      2.75 o 
  -7   5   4        0.18        2.08      2.89 o 
  -6   5   4       34.30       35.59      3.48 o 
  -5   5   4       97.14       96.17     10.73 o 
  -4   5   4      110.33      113.04     13.96 o 
  -3   5   4       56.26       63.39      2.70 o 
  -2   5   4       36.66       32.61      4.23 o 
  -1   5   4       64.45       59.53      2.04 o 
   0   5   4      273.61      289.46      6.98 o 
   1   5   4       11.20       10.85      1.08 o 
   2   5   4       86.38       89.50      3.06 o 
   3   5   4       28.53       30.10      1.77 o 
   4   5   4       20.79       19.05      1.65 o 
   5   5   4        9.00        6.78      1.55 o 
   6   5   4        7.29        6.87      2.61 o 
  -8   6   4        5.56        5.24      2.75 o 
  -7   6   4        0.86        1.90      1.79 o 
  -6   6   4        3.42        1.77      1.22 o 
  -5   6   4       14.07       18.73      2.71 o 
  -4   6   4        7.21        8.28      1.30 o 
  -3   6   4       68.38       77.90     11.89 o 
  -2   6   4      121.49      119.84     14.74 o 
  -1   6   4      124.45      124.68      6.97 o 
   0   6   4       53.83       52.99      1.56 o 
   1   6   4      155.66      153.73      4.38 o 
   2   6   4      254.46      257.81      6.90 o 
   3   6   4       87.30       82.42      3.10 o 
   4   6   4        0.71        0.19      1.13 o 
   5   6   4       14.39       13.08      1.73 o 
   6   6   4        1.76       -2.23      2.90 o 
  -8   7   4        6.84       10.55      3.66 o 
  -7   7   4       18.91       19.74      2.12 o 
  -6   7   4        1.73        2.75      2.40 o 
  -5   7   4       41.07       44.49      2.54 o 
  -4   7   4      263.07      248.27      7.68 o 
  -3   7   4      215.64      182.55      5.81 o 
  -2   7   4      110.45      105.90      3.72 o 
  -1   7   4       72.38       74.68     11.48 o 
   0   7   4       46.82       42.84      1.62 o 
   1   7   4      136.62      139.78      4.11 o 
   2   7   4      315.05      310.72      8.11 o 
   3   7   4      134.48      122.73      4.03 o 
   4   7   4        2.14        2.25      1.22 o 
   5   7   4        2.65        2.28      1.43 o 
   6   7   4        0.67       -0.18      1.61 o 
  -7   8   4        4.72        7.59      2.27 o 
  -6   8   4        9.95       10.40      1.39 o 
  -5   8   4      123.64      132.45      4.95 o 
  -4   8   4        0.86        2.04      2.59 o 
  -3   8   4       63.13       62.45      3.73 o 
  -2   8   4       24.36       23.70      3.46 o 
  -1   8   4      264.62      261.57      6.53 o 
   0   8   4       44.66       37.73      2.27 o 
   1   8   4      117.51      103.63      3.77 o 
   2   8   4      130.45      126.71      5.21 o 
   3   8   4       38.82       34.56      1.98 o 
   4   8   4       16.14       15.61      1.59 o 
   5   8   4        4.45        4.34      1.44 o 
   6   8   4        1.04        0.71      1.92 o 
  -7   9   4        7.31        9.07      1.88 o 
  -6   9   4        3.03        2.58      1.24 o 
  -5   9   4       36.28       32.58      2.52 o 
  -4   9   4       50.71       44.53      2.45 o 
  -3   9   4      108.07       94.50      7.69 o 
  -2   9   4       88.93       82.75      3.20 o 
  -1   9   4        9.62        8.62      0.88 o 
   0   9   4      235.98      260.91      6.13 o 
   1   9   4       94.88       95.44      3.58 o 
   2   9   4      445.65      428.08     10.86 o 
   3   9   4       60.16       59.61      2.53 o 
   4   9   4        4.64        2.91      1.55 o 
   5   9   4       13.79       16.15      1.77 o 
   6   9   4        0.58       -0.20      2.21 o 
  -7  10   4       13.66       16.92      2.26 o 
  -6  10   4       13.85       14.50      1.79 o 
  -5  10   4       70.33       67.10      3.32 o 
  -4  10   4      541.47      506.25     14.50 o 
  -3  10   4      105.54      107.23     12.22 o 
  -2  10   4       37.99       39.38      6.48 o 
  -1  10   4       13.49       14.10      1.30 o 
   0  10   4       59.10       54.25      1.92 o 
   1  10   4      100.41       93.02      3.05 o 
   2  10   4      237.57      223.99      6.23 o 
   3  10   4      101.93       94.52      3.40 o 
   4  10   4        3.37        2.87      1.23 o 
   5  10   4       11.44       12.24      1.71 o 
  -7  11   4        8.17       13.06      2.17 o 
  -6  11   4        5.34        6.11      1.67 o 
  -5  11   4       44.40       45.87      2.79 o 
  -4  11   4      288.19      277.55     19.80 o 
  -3  11   4      213.85      192.89     12.67 o 
  -2  11   4       42.70       34.28      3.48 o 
  -1  11   4       57.43       55.09      2.74 o 
   0  11   4       14.92       14.27      1.10 o 
   1  11   4       15.40       16.39      1.30 o 
   2  11   4      183.17      185.64      5.41 o 
   3  11   4        2.93        3.39      1.00 o 
   4  11   4        0.77        1.75      1.16 o 
   5  11   4        0.76       -0.12      1.61 o 
  -7  12   4        2.57        5.34      2.14 o 
  -6  12   4       22.55       22.91      1.92 o 
  -5  12   4        3.96        4.14      1.53 o 
  -4  12   4       13.38       11.02      2.77 o 
  -3  12   4      104.71       89.63      9.25 o 
  -2  12   4       11.57        9.49      1.87 o 
  -1  12   4       50.88       45.42      2.14 o 
   0  12   4        3.35        2.29      0.81 o 
   1  12   4       17.36       14.96      1.30 o 
   2  12   4       10.61       10.03      1.24 o 
   3  12   4        9.49        7.96      1.20 o 
   4  12   4       10.99       10.30      1.44 o 
   5  12   4        0.96        0.62      1.42 o 
  -6  13   4       15.72       18.00      3.69 o 
  -5  13   4       18.26       18.22      1.72 o 
  -4  13   4       15.87       14.09      1.71 o 
  -3  13   4       96.50       86.91      4.53 o 
  -2  13   4      173.91      161.33      6.96 o 
  -1  13   4       23.66       25.20      1.70 o 
   0  13   4       77.84       71.78      3.45 o 
   1  13   4       90.65       96.75      4.00 o 
   2  13   4       23.87       23.78      1.65 o 
   3  13   4        0.23        1.06      0.98 o 
   4  13   4        4.04        4.67      1.26 o 
   5  13   4        1.13        0.56      1.57 o 
  -6  14   4        5.91        8.89      3.50 o 
  -5  14   4       19.52       15.44      1.66 o 
  -4  14   4        8.10        7.15      1.76 o 
  -3  14   4        1.31        0.73      1.45 o 
  -2  14   4       27.56       24.88      2.59 o 
  -1  14   4       59.54       59.21      3.36 o 
   0  14   4       30.12       25.30      1.81 o 
   1  14   4        9.26        9.42      1.20 o 
   2  14   4       32.39       30.90      1.86 o 
   3  14   4       20.43       19.22      1.63 o 
   4  14   4        9.32       11.80      1.71 o 
   5  14   4        1.27        2.90      1.73 o 
  -6  15   4        2.17        4.40      1.65 o 
  -5  15   4        7.22        9.16      2.40 o 
  -4  15   4        0.60       -0.15      1.44 o 
  -3  15   4        3.35        1.25      1.63 o 
  -2  15   4       69.21       57.63      6.20 o 
  -1  15   4        7.40        9.09      1.98 o 
   0  15   4       19.39       20.97      1.92 o 
   1  15   4       43.68       37.26      1.99 o 
   2  15   4        4.61        5.83      1.54 o 
   3  15   4        3.14        4.52      1.22 o 
   4  15   4        7.26       10.70      1.73 o 
  -6  16   4      104.02      105.84      5.51 o 
  -5  16   4       27.17       29.29      2.32 o 
  -4  16   4        3.58        3.04      1.74 o 
  -3  16   4       52.81       47.46      3.55 o 
  -2  16   4       47.12       45.45      5.12 o 
  -1  16   4       10.26        9.08      1.92 o 
   0  16   4       19.26       19.89      1.64 o 
   1  16   4       22.84       24.74      1.88 o 
   2  16   4        8.57        8.88      1.90 o 
   3  16   4        4.86        4.50      1.94 o 
   4  16   4       29.85       36.99      3.73 o 
  -5  17   4       39.36       40.49      5.93 o 
  -4  17   4       20.74       14.69      2.57 o 
  -3  17   4        8.99        8.31      2.23 o 
  -2  17   4       19.01       18.90      2.62 o 
  -1  17   4       55.47       51.60      3.74 o 
   0  17   4       50.28       52.03      2.62 o 
   1  17   4       11.48       13.25      1.65 o 
   2  17   4        3.70        3.93      1.49 o 
   3  17   4       15.87       17.95      1.89 o 
   4  17   4       45.63       52.61      3.40 o 
  -5  18   4        6.60        7.99      3.99 o 
  -4  18   4       10.13        9.40      2.59 o 
  -3  18   4        0.26        1.23      2.40 o 
  -2  18   4       27.64       26.97      3.04 o 
  -1  18   4      119.92      114.58      6.33 o 
   0  18   4       42.91       45.79      2.58 o 
   1  18   4       36.69       35.74      2.28 o 
   2  18   4        3.89        3.68      2.36 o 
   3  18   4        6.53        7.69      1.65 o 
  -4  19   4        4.47        4.38      2.34 o 
  -3  19   4       12.75       10.54      2.47 o 
  -2  19   4       46.51       43.74      3.76 o 
  -1  19   4       69.62       67.20      4.51 o 
   0  19   4      131.04      130.22      6.61 o 
   1  19   4       23.06       21.87      1.94 o 
   2  19   4        1.50        0.03      1.90 o 
   3  19   4        6.02        5.10      1.76 o 
  -3  20   4        1.67        3.96      3.91 o 
  -2  20   4        6.98        6.27      2.44 o 
  -1  20   4       35.23       41.39      4.59 o 
   0  20   4       50.58       47.73      3.98 o 
   1  20   4       21.21       22.26      2.08 o 
   2  20   4        9.05       11.64      2.69 o 
  -3  21   4        5.71        5.94      4.73 o 
  -2  21   4        0.70        2.46      4.30 o 
  -1  21   4        6.87       10.06      2.75 o 
   0  21   4       36.71       39.53      3.86 o 
   1  21   4        2.18        3.72      1.67 o 
  -1  22   4       12.45       15.19      3.98 o 
  -8   0   5       65.47       64.33      6.63 o 
  -7   0   5       35.21       36.26      5.18 o 
  -6   0   5       29.48       26.76      4.05 o 
  -5   0   5       26.22       29.04      3.74 o 
  -4   0   5       26.49       27.25      2.12 o 
  -3   0   5        0.30        0.94      1.39 o 
  -2   0   5      202.39      200.88      7.31 o 
  -1   0   5      140.28      136.26      5.34 o 
   0   0   5       14.54       15.63      2.02 o 
   1   0   5        4.59        4.04      1.13 o 
   2   0   5        0.10       -0.92      2.05 o 
   3   0   5        8.23        8.41      2.62 o 
   4   0   5       46.32       32.86      4.37 o 
   5   0   5        0.46        0.48      3.55 o 
   6   0   5        0.12       -3.73      4.03 o 
  -8   1   5       25.41       30.96      3.59 o 
  -7   1   5       54.54       53.33      4.06 o 
  -6   1   5        9.24       10.56      3.09 o 
  -5   1   5        9.04        9.66      4.83 o 
  -4   1   5       27.18       28.33      1.86 o 
  -3   1   5       60.83       61.47      4.57 o 
  -2   1   5       94.56      102.04     13.98 o 
  -1   1   5       36.66       35.35      1.65 o 
   0   1   5       78.60       64.99      7.25 o 
   1   1   5      145.24      127.44      7.19 o 
   2   1   5       29.45       30.25      2.53 o 
   3   1   5      233.06      211.34      9.97 o 
   4   1   5       42.27       36.56      3.21 o 
   5   1   5        4.95        1.70      2.46 o 
   6   1   5        7.84        5.14      3.23 o 
  -8   2   5        3.44        3.91      2.59 o 
  -7   2   5       45.00       52.83      4.02 o 
  -6   2   5       62.39       61.51      4.57 o 
  -5   2   5       64.27       62.14      3.78 o 
  -4   2   5      165.22      166.21      6.00 o 
  -3   2   5       73.50       81.83      2.64 o 
  -2   2   5       67.31       64.43      3.29 o 
  -1   2   5      150.74      148.65      6.25 o 
   0   2   5       67.31       60.85      2.24 o 
   1   2   5       37.81       35.11      3.29 o 
   2   2   5       24.20       24.04      2.44 o 
   3   2   5       13.45       14.97      2.57 o 
   4   2   5       39.15       39.78      3.29 o 
   5   2   5        7.80        5.88      2.77 o 
   6   2   5        1.90       -1.36      2.90 o 
  -8   3   5       14.68       16.87      3.22 o 
  -7   3   5       26.51       22.59      2.72 o 
  -6   3   5        5.02        5.69      2.04 o 
  -5   3   5       63.72       59.38      5.34 o 
  -4   3   5       59.83       57.34     11.26 o 
  -3   3   5       78.29       62.87      7.05 o 
  -2   3   5      246.05      255.98     15.47 o 
  -1   3   5      115.78      120.46      4.61 o 
   0   3   5       52.09       53.48      2.14 o 
   1   3   5        6.02        6.21      1.52 o 
   2   3   5       19.44       20.34      2.29 o 
   3   3   5        9.08       11.25      1.85 o 
   4   3   5       10.70        9.34      1.78 o 
   5   3   5        2.56       -0.41      2.25 o 
   6   3   5        3.13       -1.68      2.78 o 
  -8   4   5        2.80        3.95      2.78 o 
  -7   4   5       14.92       17.07      2.58 o 
  -6   4   5       13.68       13.56      3.59 o 
  -5   4   5        4.36        5.06      1.34 o 
  -4   4   5       10.36        8.17      1.40 o 
  -3   4   5      108.22      103.09      6.38 o 
  -2   4   5        3.83        3.52      0.90 o 
  -1   4   5      290.58      303.74     13.47 o 
   0   4   5       38.34       39.94      4.06 o 
   1   4   5       86.10       82.52      3.87 o 
   2   4   5       18.15       17.29      3.11 o 
   3   4   5       16.24       17.06      3.05 o 
   4   4   5       15.49       16.21      2.26 o 
   5   4   5        5.62        3.39      2.38 o 
   6   4   5        5.83        2.42      2.85 o 
  -7   5   5       11.85       14.77      2.54 o 
  -6   5   5       14.96       18.93      1.88 o 
  -5   5   5       24.52       24.60      1.92 o 
  -4   5   5       22.45       20.74      2.66 o 
  -3   5   5       14.21       12.47      1.37 o 
  -2   5   5      305.67      308.05      7.52 o 
  -1   5   5      383.90      371.95      8.95 o 
   0   5   5       76.95       70.81      2.92 o 
   1   5   5      344.40      332.22     11.29 o 
   2   5   5      137.91      131.35      6.07 o 
   3   5   5        6.79        7.81      2.73 o 
   4   5   5        4.27        4.03      1.70 o 
   5   5   5        2.03        0.01      2.19 o 
   6   5   5        2.96        2.98      5.27 o 
  -7   6   5       10.23       13.90      2.52 o 
  -6   6   5       11.46       12.47      2.38 o 
  -5   6   5       20.39       21.88      2.50 o 
  -4   6   5       28.95       24.67      1.87 o 
  -3   6   5       22.35       20.10      2.58 o 
  -2   6   5       26.18       25.86      1.74 o 
  -1   6   5      159.06      155.12      5.03 o 
   0   6   5       34.59       32.08      2.79 o 
   1   6   5      394.04      380.65     18.24 o 
   2   6   5      200.88      180.90      7.72 o 
   3   6   5        0.88        1.85      2.20 o 
   4   6   5       42.34       45.87      3.23 o 
   5   6   5        6.55        5.80      4.12 o 
  -7   7   5        3.73        7.45      2.22 o 
  -6   7   5       12.54       17.17      1.96 o 
  -5   7   5       54.55       49.90      2.73 o 
  -4   7   5        3.94        5.35      1.34 o 
  -3   7   5        6.59        7.04      1.34 o 
  -2   7   5       46.81       48.23      5.02 o 
  -1   7   5      141.21      135.28      9.33 o 
   0   7   5       27.66       32.85      5.47 o 
   1   7   5      464.56      480.06     11.96 o 
   2   7   5      145.08      143.18      4.46 o 
   3   7   5       39.16       38.55      2.12 o 
   4   7   5        0.54        0.47      1.24 o 
   5   7   5       26.51       33.74      3.10 o 
  -7   8   5       15.61       19.13      2.80 o 
  -6   8   5       16.16       18.64      2.10 o 
  -5   8   5      118.40      118.22      4.60 o 
  -4   8   5       19.13       16.13      1.69 o 
  -3   8   5       47.79       46.14      2.97 o 
  -2   8   5       53.90       45.89      3.75 o 
  -1   8   5       21.30       25.48      2.24 o 
   0   8   5       33.66       31.01      1.89 o 
   1   8   5       52.54       54.50      2.31 o 
   2   8   5       31.69       33.68      2.37 o 
   3   8   5        0.83        1.46      1.01 o 
   4   8   5        5.41        4.17      1.41 o 
   5   8   5        1.40        1.01      1.43 o 
  -7   9   5        8.21       10.67      2.20 o 
  -6   9   5        0.11        0.86      1.23 o 
  -5   9   5       22.26       23.82      4.15 o 
  -4   9   5       13.26       14.08      2.85 o 
  -3   9   5       47.72       44.33      2.42 o 
  -2   9   5       12.20       12.85      2.01 o 
  -1   9   5      167.21      153.61      6.64 o 
   0   9   5        6.71        6.37      1.13 o 
   1   9   5       59.03       59.08      2.43 o 
   2   9   5       40.14       37.79      1.96 o 
   3   9   5       22.84       22.91      1.73 o 
   4   9   5        0.29        0.43      1.23 o 
   5   9   5        2.76        3.61      1.62 o 
  -7  10   5        4.50        6.64      1.93 o 
  -6  10   5       14.83       17.24      2.09 o 
  -5  10   5       47.99       48.63      8.70 o 
  -4  10   5        5.36        6.12      2.21 o 
  -3  10   5       15.94       12.24      1.96 o 
  -2  10   5       37.10       36.08      2.75 o 
  -1  10   5       10.87        9.37      1.75 o 
   0  10   5       22.66       22.77      3.41 o 
   1  10   5      190.16      176.16      5.14 o 
   2  10   5       26.04       26.31      1.71 o 
   3  10   5        7.64        7.88      1.27 o 
   4  10   5       11.70       11.42      1.66 o 
   5  10   5        0.57        2.81      1.59 o 
  -7  11   5        0.17        2.50      1.89 o 
  -6  11   5        1.48        2.85      1.43 o 
  -5  11   5        9.90       12.14      1.86 o 
  -4  11   5       28.12       24.35      3.87 o 
  -3  11   5        3.51        3.03      1.59 o 
  -2  11   5       36.50       39.61      2.99 o 
  -1  11   5        1.00        1.66      1.16 o 
   0  11   5      231.43      219.09      5.51 o 
   1  11   5       23.89       23.58      1.61 o 
   2  11   5       45.44       44.25      2.22 o 
   3  11   5       19.01       21.00      1.68 o 
   4  11   5        0.85        1.45      1.34 o 
   5  11   5        3.01        4.45      1.72 o 
  -6  12   5       12.13       13.51      1.87 o 
  -5  12   5        3.98        6.89      1.64 o 
  -4  12   5       27.32       23.69      2.51 o 
  -3  12   5       29.68       27.29      2.58 o 
  -2  12   5        2.78        4.36      1.70 o 
  -1  12   5      126.45      114.75      3.96 o 
   0  12   5       11.47       10.82      1.39 o 
   1  12   5       36.22       35.58      1.87 o 
   2  12   5       19.62       18.15      1.53 o 
   3  12   5       26.93       26.41      1.87 o 
   4  12   5        2.43        2.08      1.29 o 
  -6  13   5        0.65        2.63      1.55 o 
  -5  13   5        1.05        1.57      1.71 o 
  -4  13   5       14.33       12.94      2.03 o 
  -3  13   5       82.60       74.26      4.30 o 
  -2  13   5        2.84        1.81      1.68 o 
  -1  13   5      118.40      114.47      4.00 o 
   0  13   5      155.20      143.14      4.76 o 
   1  13   5       54.25       56.06      2.24 o 
   2  13   5        3.92        2.80      1.09 o 
   3  13   5       16.34       14.38      1.77 o 
   4  13   5        0.25        0.13      1.27 o 
  -6  14   5       11.68       15.27      2.12 o 
  -5  14   5        0.93        1.17      1.79 o 
  -4  14   5       17.69       15.57      2.25 o 
  -3  14   5        8.92        5.88      1.82 o 
  -2  14   5       23.80       25.43      2.75 o 
  -1  14   5       88.50       83.99      6.19 o 
   0  14   5       17.64       15.31      1.56 o 
   1  14   5        4.79        4.52      1.44 o 
   2  14   5        5.26        7.01      1.65 o 
   3  14   5        5.93        6.84      1.41 o 
   4  14   5       20.97       28.53      2.29 o 
  -6  15   5        8.15       11.89      3.15 o 
  -5  15   5        0.63        2.48      1.93 o 
  -4  15   5       30.06       32.59      3.28 o 
  -3  15   5        7.40        4.92      1.80 o 
  -2  15   5       35.88       34.72      3.83 o 
  -1  15   5       36.10       35.75      3.21 o 
   0  15   5       20.63       22.91      2.46 o 
   1  15   5        4.39        5.04      1.27 o 
   2  15   5        5.94        5.31      1.25 o 
   3  15   5       19.29       20.68      2.73 o 
   4  15   5       41.47       42.90      4.39 o 
  -5  16   5        5.77        4.45      2.70 o 
  -4  16   5        6.93        5.29      1.90 o 
  -3  16   5        9.26        7.06      2.40 o 
  -2  16   5        2.27        1.90      1.97 o 
  -1  16   5        2.54        2.70      1.95 o 
   0  16   5       23.14       24.38      1.89 o 
   1  16   5        3.12        3.22      1.47 o 
   2  16   5       13.55       14.81      2.77 o 
   3  16   5       23.73       27.17      2.13 o 
  -5  17   5        0.59        0.18      2.29 o 
  -4  17   5        0.88        0.57      2.78 o 
  -3  17   5       13.30       13.94      4.05 o 
  -2  17   5       49.92       45.32      4.83 o 
  -1  17   5       28.27       27.13      3.01 o 
   0  17   5       10.12        9.37      2.31 o 
   1  17   5        3.52        4.15      1.33 o 
   2  17   5        0.15        0.06      1.58 o 
   3  17   5       27.36       29.80      2.29 o 
  -4  18   5        7.52        8.14      2.34 o 
  -3  18   5       19.77       16.52      2.86 o 
  -2  18   5        4.04        4.54      2.27 o 
  -1  18   5       13.57       13.05      2.64 o 
   0  18   5        1.79        3.51      2.08 o 
   1  18   5       11.21       14.52      1.80 o 
   2  18   5        0.72        1.43      1.71 o 
  -3  19   5        0.69       -0.78      2.18 o 
  -2  19   5       31.68       36.87      3.75 o 
  -1  19   5       12.94       16.74      2.89 o 
   0  19   5        1.44        1.54      2.11 o 
   1  19   5       31.69       32.35      2.50 o 
   2  19   5        0.24        2.41      1.88 o 
  -3  20   5        3.83        0.07      3.10 o 
  -2  20   5       48.98       52.74      4.46 o 
  -1  20   5       16.81       17.88      3.21 o 
   0  20   5        3.47        6.80      2.67 o 
   1  20   5        1.86        3.08      1.94 o 
  -7   0   6        4.00        8.59      3.84 o 
  -6   0   6        3.67        6.96      3.06 o 
  -5   0   6        6.22        5.30      2.63 o 
  -4   0   6        0.08        1.07      2.38 o 
  -3   0   6      145.22      145.54      5.86 o 
  -2   0   6        2.08        0.74      1.63 o 
  -1   0   6       11.45       12.00      1.94 o 
   0   0   6       36.74       38.94      2.79 o 
   1   0   6        0.96        2.48      1.59 o 
   2   0   6       24.51       22.06      2.44 o 
   3   0   6       13.21       14.17      3.14 o 
   4   0   6        0.18       -1.19      3.69 o 
   5   0   6        3.18       -0.02      4.34 o 
  -7   1   6        2.95        4.50      2.52 o 
  -6   1   6       13.78       13.59      2.38 o 
  -5   1   6       14.10       12.01      2.08 o 
  -4   1   6       12.43       12.55      2.12 o 
  -3   1   6       17.69       14.75      1.36 o 
  -2   1   6       62.47       56.32      3.65 o 
  -1   1   6       65.97       60.77      2.37 o 
   0   1   6       40.66       38.60      3.59 o 
   1   1   6       14.31       17.98      1.61 o 
   2   1   6       44.59       38.84      3.16 o 
   3   1   6       57.90       48.13      3.55 o 
   4   1   6        4.53        2.09      2.62 o 
   5   1   6        1.51       -0.22      2.99 o 
  -7   2   6        2.26        2.85      2.51 o 
  -6   2   6       16.11       15.86      2.52 o 
  -5   2   6       33.05       32.03      2.83 o 
  -4   2   6      115.37      108.39     10.12 o 
  -3   2   6       99.78       91.74      3.59 o 
  -2   2   6       34.30       31.41      1.71 o 
  -1   2   6       43.82       42.69      2.35 o 
   0   2   6       73.23       77.40      6.49 o 
   1   2   6       11.76       10.65      1.87 o 
   2   2   6       39.91       31.74      2.93 o 
   3   2   6        2.01        3.08      2.22 o 
   4   2   6        7.15        3.40      2.36 o 
   5   2   6        6.95        3.83      3.16 o 
  -7   3   6        5.51        7.21      2.12 o 
  -6   3   6        0.08        1.05      1.91 o 
  -5   3   6       38.57       36.22      4.89 o 
  -4   3   6       56.14       54.35      2.70 o 
  -3   3   6       97.63       94.15      7.22 o 
  -2   3   6       36.77       36.04      1.93 o 
  -1   3   6       27.74       24.70      1.62 o 
   0   3   6       65.70       65.18      4.56 o 
   1   3   6        0.62        1.56      1.56 o 
   2   3   6        3.13        1.54      1.93 o 
   3   3   6       44.15       34.34      3.13 o 
   4   3   6        6.54        2.85      2.42 o 
   5   3   6        3.04       -2.22      2.89 o 
  -7   4   6        1.59        4.52      2.11 o 
  -6   4   6        5.20        5.80      2.12 o 
  -5   4   6       49.10       44.58      2.62 o 
  -4   4   6        3.38        3.87      1.29 o 
  -3   4   6      239.38      232.96      7.23 o 
  -2   4   6      279.80      256.07      9.49 o 
  -1   4   6       35.74       37.60      3.33 o 
   0   4   6      273.16      259.55      7.79 o 
   1   4   6      386.34      379.00     11.70 o 
   2   4   6        3.58        4.27      1.94 o 
   3   4   6        5.19        7.42      2.02 o 
   4   4   6        6.94        5.12      2.20 o 
   5   4   6        7.77        4.58      2.99 o 
  -7   5   6        5.50        6.66      2.17 o 
  -6   5   6        5.37        7.14      1.95 o 
  -5   5   6       13.73       12.76      2.21 o 
  -4   5   6        7.70        8.20      1.45 o 
  -3   5   6       43.80       46.79      9.20 o 
  -2   5   6      163.48      161.52      5.38 o 
  -1   5   6      130.21      133.38      4.60 o 
   0   5   6      396.24      384.89     10.95 o 
   1   5   6      294.03      288.10     12.86 o 
   2   5   6       24.63       25.96      2.58 o 
   3   5   6        3.74        0.90      1.73 o 
   4   5   6        0.18       -1.78      1.78 o 
   5   5   6        0.26       -1.17      2.26 o 
  -7   6   6        8.67       12.87      2.55 o 
  -6   6   6        2.35        3.39      1.82 o 
  -5   6   6       11.82       12.28      1.60 o 
  -4   6   6       81.49       70.26      3.24 o 
  -3   6   6       94.47       82.44      3.43 o 
  -2   6   6      153.54      149.74     13.03 o 
  -1   6   6        8.04        8.47      1.70 o 
   0   6   6      181.66      178.30      5.80 o 
   1   6   6       98.55       97.67      3.86 o 
   2   6   6        0.18        0.58      1.67 o 
   3   6   6        4.29        4.66      1.74 o 
   4   6   6        2.57        1.11      1.91 o 
   5   6   6        3.06        2.00      2.44 o 
  -7   7   6        5.25        9.94      2.46 o 
  -6   7   6        7.37        8.08      1.72 o 
  -5   7   6        0.31        0.70      1.28 o 
  -4   7   6       15.05       14.84      2.24 o 
  -3   7   6       12.25        9.91      1.69 o 
  -2   7   6       50.30       45.90      4.04 o 
  -1   7   6       23.23       20.16      2.41 o 
   0   7   6       60.04       58.07      2.86 o 
   1   7   6       36.26       36.76      4.11 o 
   2   7   6       46.40       45.96      3.10 o 
   3   7   6       10.81       12.80      3.40 o 
   4   7   6        3.06        3.93      2.03 o 
   5   7   6        3.24        1.73      2.33 o 
  -7   8   6        0.78        2.09      2.11 o 
  -6   8   6        2.22        3.58      1.56 o 
  -5   8   6        6.90        7.26      1.57 o 
  -4   8   6       19.37       18.20      2.40 o 
  -3   8   6       17.91       15.06      2.17 o 
  -2   8   6       24.10       23.86      2.49 o 
  -1   8   6       31.13       29.52      4.49 o 
   0   8   6       49.57       48.02      2.60 o 
   1   8   6      137.84      128.44      4.66 o 
   2   8   6       42.95       45.10      3.92 o 
   3   8   6       15.17       18.04      2.31 o 
   4   8   6       24.75       26.83      2.85 o 
  -7   9   6        1.28        1.65      3.02 o 
  -6   9   6       10.13       11.43      2.36 o 
  -5   9   6       10.65       13.82      2.39 o 
  -4   9   6       23.54       24.47      3.81 o 
  -3   9   6       15.31       17.62      2.22 o 
  -2   9   6       22.65       22.81      2.38 o 
  -1   9   6        3.10        4.80      1.94 o 
   0   9   6       15.59       17.09      1.77 o 
   1   9   6       61.13       62.84      2.98 o 
   2   9   6        8.89        8.81      1.82 o 
   3   9   6       81.28       91.41      4.72 o 
   4   9   6       43.75       50.46      3.66 o 
  -6  10   6        2.50        3.45      2.05 o 
  -5  10   6       21.91       21.65      2.18 o 
  -4  10   6       10.10        9.26      2.02 o 
  -3  10   6       36.39       31.62      2.96 o 
  -2  10   6       39.13       30.67      4.03 o 
  -1  10   6       82.25       75.42      4.38 o 
   0  10   6       29.83       26.31      2.88 o 
   1  10   6       14.02       15.07      1.76 o 
   2  10   6       21.21       21.28      1.74 o 
   3  10   6        1.09        2.89      1.12 o 
   4  10   6        7.65       10.01      2.17 o 
  -6  11   6        5.77        6.72      1.88 o 
  -5  11   6        3.23        5.17      1.90 o 
  -4  11   6       16.30       16.62      2.23 o 
  -3  11   6        2.54        3.06      1.70 o 
  -2  11   6      249.16      240.14      9.67 o 
  -1  11   6      220.92      226.20      9.26 o 
   0  11   6       63.67       72.41      6.15 o 
   1  11   6       11.11       14.38      1.66 o 
   2  11   6       37.83       41.38      2.28 o 
   3  11   6        1.81        2.96      1.25 o 
   4  11   6        4.26        4.36      1.58 o 
  -6  12   6        5.55       11.39      2.49 o 
  -5  12   6        3.87        4.86      1.94 o 
  -4  12   6        4.34        4.56      1.87 o 
  -3  12   6       27.43       25.61      2.59 o 
  -2  12   6      123.28      117.19      5.83 o 
  -1  12   6       13.87       13.76      2.24 o 
   0  12   6       64.79       66.25      3.01 o 
   1  12   6       59.65       55.36      2.78 o 
   2  12   6       19.81       23.10      2.21 o 
   3  12   6        7.03        7.67      1.50 o 
   4  12   6       12.21       14.53      2.03 o 
  -6  13   6        6.38       11.49      2.62 o 
  -5  13   6       11.10       12.67      2.29 o 
  -4  13   6       23.84       22.94      2.71 o 
  -3  13   6       10.49        9.88      2.37 o 
  -2  13   6        7.19        7.62      1.89 o 
  -1  13   6       19.79       18.05      2.51 o 
   0  13   6       58.43       54.00      2.73 o 
   1  13   6        3.59        3.64      1.40 o 
   2  13   6      119.24      128.24      4.49 o 
   3  13   6       48.49       60.54      3.02 o 
  -5  14   6       10.62        9.32      2.22 o 
  -4  14   6        3.82        2.48      1.87 o 
  -3  14   6        3.00        1.47      1.67 o 
  -2  14   6        4.00        3.79      1.77 o 
  -1  14   6       52.81       54.03      5.52 o 
   0  14   6       28.07       27.65      2.64 o 
   1  14   6        8.16        8.53      1.56 o 
   2  14   6       19.42       23.20      2.39 o 
   3  14   6       59.31       67.56      3.27 o 
  -5  15   6        1.80        2.91      2.15 o 
  -4  15   6        7.03        5.86      2.05 o 
  -3  15   6        2.76        2.95      2.46 o 
  -2  15   6       14.30       15.04      2.45 o 
  -1  15   6       12.65       12.72      2.53 o 
   0  15   6        8.62        9.54      1.59 o 
   1  15   6        2.14        0.42      1.23 o 
   2  15   6       42.14       51.64      3.04 o 
   3  15   6        0.23        0.62      2.14 o 
  -4  16   6        7.35        7.46      2.26 o 
  -3  16   6        2.23        1.28      2.40 o 
  -2  16   6        0.52        0.19      1.86 o 
  -1  16   6        0.74        2.66      2.18 o 
   0  16   6       10.19       14.49      2.76 o 
   1  16   6        0.31        2.00      1.35 o 
   2  16   6        1.38        4.33      1.62 o 
  -4  17   6        1.31        1.50      2.16 o 
  -3  17   6        4.91        5.08      2.22 o 
  -2  17   6        0.29        1.30      2.24 o 
  -1  17   6       34.84       39.79      3.77 o 
   0  17   6        6.89        9.83      2.68 o 
   1  17   6       21.46       24.99      2.24 o 
   2  17   6       12.06       11.13      3.27 o 
  -3  18   6        0.48        1.12      2.50 o 
  -2  18   6        0.57        0.39      2.27 o 
  -1  18   6        7.47       10.32      2.72 o 
   0  18   6        0.92        2.07      2.28 o 
   1  18   6        4.08        5.14      1.71 o 
  -2  19   6        6.57        5.46      2.83 o 
  -1  19   6        3.50        5.33      2.78 o 
   0  19   6       16.72       20.39      3.39 o 
  -7   0   7        0.21        1.16      3.62 o 
  -6   0   7       36.02       35.28      4.83 o 
  -5   0   7       45.91       43.41      4.70 o 
  -4   0   7       84.70       83.08      6.40 o 
  -3   0   7      130.89      122.68      5.31 o 
  -2   0   7      160.15      163.42      6.58 o 
  -1   0   7        0.63        3.01      1.81 o 
   0   0   7        4.93        3.74      1.82 o 
   1   0   7        9.81        5.76      2.88 o 
   2   0   7        0.16        2.82      2.47 o 
   3   0   7       14.43       16.88      4.05 o 
   4   0   7        0.08       -3.49      3.49 o 
  -7   1   7        5.01        9.39      2.94 o 
  -6   1   7       10.98       11.38      2.43 o 
  -5   1   7      109.94      107.74      8.22 o 
  -4   1   7       62.26       61.02      4.68 o 
  -3   1   7        6.30        6.00      1.42 o 
  -2   1   7       29.43       29.12      3.50 o 
  -1   1   7       71.30       71.97      2.70 o 
   0   1   7       45.78       40.44      3.98 o 
   1   1   7       17.04       15.21      3.67 o 
   2   1   7        2.39        2.42      2.13 o 
   3   1   7        7.64        5.80      2.36 o 
   4   1   7        7.76        4.61      2.87 o 
  -7   2   7        1.08        3.04      2.66 o 
  -6   2   7        9.79       10.08      2.22 o 
  -5   2   7       32.89       35.57      7.22 o 
  -4   2   7       35.62       34.23      2.87 o 
  -3   2   7       38.38       37.13      2.26 o 
  -2   2   7      157.84      160.99      6.41 o 
  -1   2   7      418.94      380.84     11.32 o 
   0   2   7      168.37      153.35      5.26 o 
   1   2   7       15.40       18.30      1.98 o 
   2   2   7        3.37        1.62      2.88 o 
   3   2   7       11.61        7.75      2.88 o 
   4   2   7        1.34        0.85      2.76 o 
  -7   3   7        1.31        3.46      2.79 o 
  -6   3   7        4.99        6.81      2.27 o 
  -5   3   7       30.90       31.34      2.99 o 
  -4   3   7       48.01       46.42      5.98 o 
  -3   3   7       12.43       15.82      2.73 o 
  -2   3   7      114.16      111.27      5.15 o 
  -1   3   7      419.29      384.14     13.35 o 
   0   3   7       93.86       85.19      6.53 o 
   1   3   7       19.57       18.75      1.99 o 
   2   3   7        8.42        8.43      1.91 o 
   3   3   7        2.78        0.61      2.40 o 
   4   3   7        0.47       -1.62      2.65 o 
  -7   4   7        1.52        4.00      2.74 o 
  -6   4   7        0.95        3.70      2.38 o 
  -5   4   7       15.77       16.24      2.47 o 
  -4   4   7      100.67       94.91      7.26 o 
  -3   4   7       10.18       13.53      1.91 o 
  -2   4   7      126.07      126.77     12.80 o 
  -1   4   7       26.31       25.43      2.50 o 
   0   4   7        1.38        2.55      2.57 o 
   1   4   7        3.15        5.29      1.67 o 
   2   4   7       19.21       13.71      2.00 o 
   3   4   7        3.68        2.89      2.54 o 
   4   4   7        1.00       -2.19      2.48 o 
  -7   5   7        1.96        5.98      2.64 o 
  -6   5   7        1.11        1.77      2.31 o 
  -5   5   7       18.18       22.04      3.39 o 
  -4   5   7       42.25       40.17      2.49 o 
  -3   5   7       50.92       51.64      2.78 o 
  -2   5   7       55.11       49.85      3.35 o 
  -1   5   7        9.93        9.96      2.07 o 
   0   5   7        2.69        5.56      2.55 o 
   1   5   7       21.21       18.52      2.07 o 
   2   5   7       10.88       14.58      2.01 o 
   3   5   7        1.06        0.33      2.31 o 
   4   5   7        0.12        0.58      3.14 o 
  -7   6   7        0.94        4.96      4.46 o 
  -6   6   7        3.52        4.84      2.44 o 
  -5   6   7        6.66        7.24      1.79 o 
  -4   6   7       10.38       13.78      1.78 o 
  -3   6   7      349.89      342.15     12.62 o 
  -2   6   7      105.05      102.43      5.08 o 
  -1   6   7       10.75       11.19      2.10 o 
   0   6   7        0.02       -0.44      1.52 o 
   1   6   7       21.69       22.39      2.17 o 
   2   6   7        7.80        6.89      1.82 o 
   3   6   7        8.08        6.41      2.46 o 
   4   6   7        0.39       -2.06      2.47 o 
  -6   7   7        0.76        3.48      2.07 o 
  -5   7   7       15.49       18.37      2.08 o 
  -4   7   7       44.09       49.84      3.50 o 
  -3   7   7       94.75       93.67      5.47 o 
  -2   7   7      130.41      124.74     10.13 o 
  -1   7   7       25.78       25.19      2.67 o 
   0   7   7        4.49        4.58      1.61 o 
   1   7   7       16.08       15.58      1.96 o 
   2   7   7        0.56        0.68      1.51 o 
   3   7   7        0.82        0.08      2.14 o 
   4   7   7        4.41        3.50      2.71 o 
  -6   8   7        1.15        2.02      2.14 o 
  -5   8   7        4.54        5.39      1.91 o 
  -4   8   7       59.03       56.11      5.01 o 
  -3   8   7      134.61      126.45      6.05 o 
  -2   8   7       15.81       16.01      2.71 o 
  -1   8   7        2.70        3.62      1.90 o 
   0   8   7       22.94       25.31      3.75 o 
   1   8   7        5.04        7.29      1.72 o 
   2   8   7        4.29        3.73      1.70 o 
   3   8   7        3.46        3.85      3.46 o 
   4   8   7       12.29       10.45      2.88 o 
  -6   9   7        6.21        5.62      2.21 o 
  -5   9   7        8.82        9.92      2.65 o 
  -4   9   7       71.12       70.16      4.35 o 
  -3   9   7       84.32       76.25     10.40 o 
  -2   9   7      160.61      154.37      7.00 o 
  -1   9   7       17.18       19.63      2.60 o 
   0   9   7       30.50       29.94      2.96 o 
   1   9   7        0.85        0.12      1.85 o 
   2   9   7        7.74        7.63      1.84 o 
   3   9   7       29.50       35.01      3.38 o 
  -6  10   7        2.64        2.03      2.14 o 
  -5  10   7        1.87        1.38      1.77 o 
  -4  10   7       40.40       39.79      4.98 o 
  -3  10   7      102.02       94.64      5.28 o 
  -2  10   7       18.41       21.23      2.68 o 
  -1  10   7       16.52       16.67      2.47 o 
   0  10   7        9.73        9.29      2.07 o 
   1  10   7        3.84        3.47      1.80 o 
   2  10   7       25.97       31.26      3.72 o 
   3  10   7       19.32       22.95      2.95 o 
  -6  11   7        2.34        4.40      2.38 o 
  -5  11   7        9.44        9.78      2.26 o 
  -4  11   7        9.67       13.92      2.30 o 
  -3  11   7       18.01       19.00      2.55 o 
  -2  11   7       11.70       16.15      2.55 o 
  -1  11   7        9.79       11.99      2.38 o 
   0  11   7        0.56        1.77      2.21 o 
   1  11   7        5.59        9.20      2.57 o 
   2  11   7        8.42        8.77      1.91 o 
   3  11   7       37.16       42.24      4.88 o 
  -5  12   7        0.27       -0.18      1.95 o 
  -4  12   7       16.96       18.53      5.36 o 
  -3  12   7       18.73       17.21      2.46 o 
  -2  12   7        3.21        2.73      2.15 o 
  -1  12   7        3.84        5.38      1.74 o 
   0  12   7       25.00       28.35      3.38 o 
   1  12   7       26.00       31.23      3.44 o 
   2  12   7       43.86       54.59      3.27 o 
   3  12   7        4.05        8.67      2.51 o 
  -5  13   7        0.61        2.52      2.15 o 
  -4  13   7        2.76        3.86      2.37 o 
  -3  13   7        1.93        0.34      1.78 o 
  -2  13   7        8.41       10.57      2.25 o 
  -1  13   7       32.95       34.48      3.40 o 
   0  13   7        5.93        4.70      2.67 o 
   1  13   7        6.36        8.24      2.77 o 
   2  13   7        7.85       15.55      3.24 o 
  -5  14   7        1.05        0.61      3.38 o 
  -4  14   7        9.76       11.10      2.43 o 
  -3  14   7        5.17        6.69      2.10 o 
  -2  14   7        1.21        1.66      1.77 o 
  -1  14   7        6.96        7.58      2.32 o 
   0  14   7        2.86        1.40      2.46 o 
   1  14   7        6.78        7.45      2.90 o 
   2  14   7        1.68        7.03      3.02 o 
  -4  15   7        0.27        0.03      2.20 o 
  -3  15   7        0.05        0.26      2.76 o 
  -2  15   7        4.39        4.83      3.11 o 
  -1  15   7        1.86        2.47      2.39 o 
   0  15   7        1.08        1.95      2.98 o 
   1  15   7        6.09        7.36      3.04 o 
  -3  16   7        0.83        0.83      2.61 o 
  -2  16   7        5.32        3.40      2.30 o 
  -1  16   7        4.69        4.95      2.66 o 
   0  16   7        0.60        3.68      4.70 o 
   1  16   7        2.15        4.24      4.94 o 
  -2  17   7        0.55       -0.64      2.58 o 
  -1  17   7        8.48       10.61      3.10 o 
   0  17   7        7.29       12.71      5.23 o 
  -6   0   8        5.02        7.45      3.51 o 
  -5   0   8        0.74        1.52      2.94 o 
  -4   0   8        1.31        1.67      2.76 o 
  -3   0   8        0.60       -0.27      2.59 o 
  -2   0   8       19.44       21.03      2.49 o 
  -1   0   8       89.38       81.04      4.34 o 
   0   0   8       33.26       31.71      3.99 o 
   1   0   8       36.38       36.42      4.53 o 
   2   0   8       15.16       15.61      3.80 o 
   3   0   8        4.90        6.06      3.94 o 
  -6   1   8       15.21       18.35      2.97 o 
  -5   1   8        5.99        7.74      2.26 o 
  -4   1   8       11.58       11.70      2.46 o 
  -3   1   8        1.01        2.15      1.97 o 
  -2   1   8       94.85       91.06      7.18 o 
  -1   1   8        6.93        6.27      1.86 o 
   0   1   8        2.23        0.37      1.77 o 
   1   1   8       11.48       10.20      2.33 o 
   2   1   8       13.32       14.66      2.76 o 
   3   1   8        2.01        1.77      2.59 o 
  -6   2   8       21.36       20.53      3.08 o 
  -5   2   8        4.31        6.55      2.27 o 
  -4   2   8       44.05       42.86      6.94 o 
  -3   2   8       26.28       27.94      2.27 o 
  -2   2   8       90.26       88.57      8.77 o 
  -1   2   8        9.87        7.81      1.67 o 
   0   2   8       16.89       18.70      2.08 o 
   1   2   8        3.06        3.97      2.19 o 
   2   2   8       17.48       24.65      3.13 o 
   3   2   8        0.63        1.51      2.64 o 
  -6   3   8       39.76       39.00      3.74 o 
  -5   3   8        6.02        6.47      2.33 o 
  -4   3   8        1.56        3.25      1.92 o 
  -3   3   8       54.32       50.16      3.48 o 
  -2   3   8        6.08        8.43      2.19 o 
  -1   3   8       16.69       17.45      1.98 o 
   0   3   8        3.26        3.52      1.69 o 
   1   3   8        4.98        6.91      2.25 o 
   2   3   8        1.08        1.41      2.31 o 
   3   3   8        2.30        3.24      2.77 o 
  -6   4   8        0.42        2.16      2.56 o 
  -5   4   8       19.29       20.17      2.82 o 
  -4   4   8       18.82       20.58      2.63 o 
  -3   4   8       30.53       31.04      2.82 o 
  -2   4   8        0.69        3.11      2.96 o 
  -1   4   8        5.33        3.89      1.91 o 
   0   4   8       18.28       19.48      2.13 o 
   1   4   8        6.99        7.47      2.34 o 
   2   4   8       26.50       31.83      3.34 o 
   3   4   8       12.20       15.32      3.43 o 
  -6   5   8       10.71       11.26      2.90 o 
  -5   5   8       11.72       11.60      2.60 o 
  -4   5   8        3.53        4.78      1.94 o 
  -3   5   8       10.10        8.89      2.14 o 
  -2   5   8        9.68       12.58      2.24 o 
  -1   5   8       22.59       21.36      2.57 o 
   0   5   8       27.07       30.96      2.41 o 
   1   5   8        1.98        0.41      1.55 o 
   2   5   8       11.16       12.87      2.21 o 
   3   5   8       29.96       28.38      5.33 o 
  -6   6   8       14.67       18.26      3.40 o 
  -5   6   8       22.41       21.54      4.27 o 
  -4   6   8       12.22       11.97      2.96 o 
  -3   6   8        0.67        1.85      2.06 o 
  -2   6   8       25.39       24.25      3.15 o 
  -1   6   8       14.68       16.39      2.50 o 
   0   6   8        2.67        1.67      2.11 o 
   1   6   8       12.25       10.59      3.15 o 
   2   6   8       51.00       56.87      3.44 o 
   3   6   8        5.16        1.16      4.14 o 
  -6   7   8        3.64        7.69      4.38 o 
  -5   7   8        0.24        4.51      3.54 o 
  -4   7   8       67.66       66.75      4.26 o 
  -3   7   8       20.29       23.32      2.76 o 
  -2   7   8        1.20        2.40      1.88 o 
  -1   7   8        5.74        5.97      2.18 o 
   0   7   8        9.41        9.74      2.13 o 
   1   7   8       17.33       17.61      2.18 o 
   2   7   8        7.27        6.78      2.18 o 
   3   7   8        7.63       11.56      3.09 o 
  -5   8   8       51.71       55.48      4.15 o 
  -4   8   8        3.41        7.28      3.55 o 
  -3   8   8       67.33       68.61      9.14 o 
  -2   8   8        6.01        8.21      3.66 o 
  -1   8   8       21.51       23.45      2.73 o 
   0   8   8        0.71        0.50      2.00 o 
   1   8   8        7.20        9.20      1.92 o 
   2   8   8        2.25        0.89      2.15 o 
  -5   9   8        2.07        4.88      2.21 o 
  -4   9   8      156.05      158.66     21.38 o 
  -3   9   8       40.13       40.81      3.49 o 
  -2   9   8        3.29        3.61      1.93 o 
  -1   9   8        1.86        2.51      2.12 o 
   0   9   8        7.06        7.70      2.32 o 
   1   9   8        0.37        1.58      2.29 o 
   2   9   8        3.97        6.20      2.25 o 
  -5  10   8       14.67       16.99      4.17 o 
  -4  10   8       17.60       15.74      2.67 o 
  -3  10   8        0.01        0.48      2.05 o 
  -2  10   8        9.34       10.95      2.40 o 
  -1  10   8       14.59       18.32      2.84 o 
   0  10   8       11.40       15.03      5.79 o 
   1  10   8        9.85       13.81      3.05 o 
   2  10   8       18.13       19.86      2.74 o 
  -5  11   8        5.21        7.10      3.35 o 
  -4  11   8        4.75        5.44      2.28 o 
  -3  11   8       10.13       11.93      3.53 o 
  -2  11   8        3.11        4.06      2.31 o 
  -1  11   8        0.52        2.79      2.18 o 
   0  11   8        4.53        3.13      2.27 o 
   1  11   8        2.82        5.14      2.81 o 
  -4  12   8        7.34        8.50      2.22 o 
  -3  12   8       14.61       18.52      4.67 o 
  -2  12   8        6.48        5.60      3.32 o 
  -1  12   8        3.18        5.02      2.40 o 
   0  12   8        4.84        6.37      3.26 o 
   1  12   8       19.64       23.59      3.63 o 
  -4  13   8       11.22       10.89      2.70 o 
  -3  13   8        3.14        3.21      2.27 o 
  -2  13   8        6.05       10.64      3.29 o 
  -1  13   8        5.86        8.88      2.77 o 
   0  13   8        0.44        3.63      2.93 o 
   1  13   8       11.12       14.83      5.18 o 
  -3  14   8        0.07        0.47      2.42 o 
  -2  14   8       13.02       14.39      3.63 o 
  -1  14   8        1.47        3.80      2.83 o 
   0  14   8        4.47        6.07      3.46 o 
  -5   0   9        2.50        7.00      3.69 o 
  -4   0   9       14.76       21.25      4.31 o 
  -3   0   9        0.17        2.68      2.95 o 
  -1   0   9        7.22       10.65      2.95 o 
   0   0   9        1.67        4.48      2.96 o 
   1   0   9        0.18       -2.13      3.13 o 
   2   0   9        5.80        4.13      4.05 o 
  -5   1   9        1.03        4.04      2.49 o 
  -4   1   9        3.65        8.46      2.48 o 
  -3   1   9       13.56       11.16      3.42 o 
  -2   1   9       14.56       19.92      5.23 o 
  -1   1   9        3.06        4.37      2.02 o 
   0   1   9        5.65        5.01      2.08 o 
   1   1   9        4.16        5.34      2.48 o 
   2   1   9        3.63        3.68      2.87 o 
  -5   2   9        1.41        3.21      2.43 o 
  -4   2   9        2.13        2.33      3.00 o 
  -3   2   9        2.32        2.90      3.08 o 
  -2   2   9        6.06        7.50      3.06 o 
  -1   2   9        4.22        5.52      2.73 o 
   0   2   9        5.38        3.59      2.14 o 
   1   2   9        8.49        9.94      2.61 o 
   2   2   9        7.14       11.36      3.10 o 
  -5   3   9        4.12        7.01      2.72 o 
  -4   3   9        2.81        6.10      3.33 o 
  -3   3   9        8.96       10.74      3.51 o 
  -2   3   9        0.96        1.00      2.03 o 
  -1   3   9        2.96        3.70      2.09 o 
   0   3   9        3.65        5.04      2.91 o 
   1   3   9       50.86       64.91      6.38 o 
   2   3   9       35.73       45.25      4.23 o 
  -5   4   9        0.74        2.61      3.77 o 
  -4   4   9        2.56        2.77      3.15 o 
  -3   4   9        1.58        3.27      2.04 o 
  -2   4   9        4.27        5.09      2.25 o 
  -1   4   9       20.75       21.67      2.77 o 
   0   4   9        7.51        9.67      2.34 o 
   1   4   9       57.36       63.00      4.55 o 
  -5   5   9        1.96        2.97      3.63 o 
  -4   5   9        7.19       10.15      3.86 o 
  -3   5   9       11.91       13.82      4.33 o 
  -2   5   9       29.90       34.43      4.56 o 
  -1   5   9       21.33       24.50      2.89 o 
   0   5   9        8.47       11.37      2.55 o 
   1   5   9       14.22       17.34      2.85 o 
  -5   6   9       15.49       17.97      4.61 o 
  -4   6   9       24.76       21.95      4.48 o 
  -3   6   9        3.63        3.13      2.17 o 
  -2   6   9        2.99        6.01      2.32 o 
  -1   6   9       11.72       14.89      2.57 o 
   0   6   9        5.39        7.79      2.47 o 
   1   6   9        0.59       -1.00      2.07 o 
  -4   7   9        7.76        9.23      2.71 o 
  -3   7   9        9.11        8.93      4.39 o 
  -2   7   9        4.65        4.36      2.24 o 
  -1   7   9        7.84       12.18      4.33 o 
   0   7   9        7.91       12.02      2.80 o 
   1   7   9        0.50       -0.83      2.58 o 
  -4   8   9        6.65        8.81      2.58 o 
  -3   8   9        2.52        5.31      3.14 o 
  -2   8   9        0.03       -0.12      2.06 o 
  -1   8   9        0.23        0.62      2.11 o 
   0   8   9        1.26        3.47      2.47 o 
   1   8   9        2.59        2.94      3.29 o 
  -4   9   9        0.75        1.99      2.29 o 
  -3   9   9        7.77        8.82      2.68 o 
  -2   9   9        6.53        8.11      2.91 o 
  -1   9   9        0.72        2.67      2.33 o 
   0   9   9        0.02        1.59      2.50 o 
  -3  10   9        1.66        1.30      2.27 o 
  -2  10   9        6.61        7.52      2.75 o 
  -1  10   9        0.96        1.74      2.42 o 
   0  10   9       11.58       17.04      3.25 o 
  -2  11   9        0.07        0.79      3.06 o 
  -1  11   9        2.06        3.88      2.68 o 
  -1   1  10        7.03       15.34      3.80 o 
  -1   2  10       34.92       46.72      5.47 o 
  -3   3  10        1.20        1.24      3.95 o 
  -1   3  10       10.44       20.25      4.08 o 
  -3   4  10        0.26       -1.19      3.62 o 
  -2   4  10       13.14       18.03      3.04 o 
  -1   4  10       18.10       21.77      4.14 o 
  -2   5  10        2.79        4.47      4.31 o 
                                                 
